# Supplementary material for: Prevalence of cardiometabolic diseases in Sub-Saharan Africa: a systematic review and meta-analysis
Source: Glob Health Action. 2025 Nov 13;18(1):2580758. doi: 10.1080/16549716.2025.2580758 (PMC12616651; doi:10.1080/16549716.2025.2580758)
Supplement: Supplemental 2_CREATE_ALL data.xlsx [file ZGHA_A_2580758_SM0243.xlsx]

## Sheet: All
nstudy	Ref	study	country	year	region	htnpercent	strokepercent	hypercholpercent	cvpercent	diabpercent	htn_selfrep	t2d_selfrep	nparticipants	med_age_yrs	mean_age_yrs	ages	Primary ethnicity	Multi-ethnic (Y/N)	malepercent	%rural	loc_setting	htn_defn	Hypertension guideline/cut-off	htn_guide	Systolic mmHg	Diastolic mmHg	Diabetes guidelines	diab_guide	Diabetes cut off	diab_defn	meanSBP	SD	SE	Lower CI	Upper CI	meanDBP	SD	SE	Lower CI	Upper CI	Mean Blood glucose	glucose units	SD	SE	Lower CI	Upper CI	rob
1	Abariga, S.A., Al Kibria, G.M. and Albrecht, J.S., 2020. Impact of the 2017 American college of cardiology/American Heart Association guidelines on prevalence of hypertension in Ghana. The American Journal of Tropical Medicine and Hygiene, 102(6), p.1425.	Abariga (2020)	Ghana	2014	5	30.45	.	.	.	.	2		13220	29	.	29	.	.	29.2	46.5	3	2	AHA/ACC (130/80)	2	130	80	N/A		N/A		.	.	.	.	.	.	.	.	.	.	.		.	.	.	.	1
2	Abariga, S.A., Al Kibria, G.M. and Albrecht, J.S., 2020. Impact of the 2017 American college of cardiology/American Heart Association guidelines on prevalence of hypertension in Ghana. The American Journal of Tropical Medicine and Hygiene, 102(6), p.1425.	Abariga (2020)	Ghana	2014	5	12.8	.	.	.	.	2		13220	29	.	29	.	.	29.2	46.5	3	1	JNC7 (140/90)	3	140	90	N/A				.	.	.	.	.	.	.	.	.	.	.		.	.	.	.	1
3	Abebe, S.M., Berhane, Y., Worku, A. and Getachew, A., 2015. Prevalence and associated factors of hypertension: a crossectional community based study in Northwest Ethiopia. PloS one, 10(4), p.e0125210.	Abebe (2015)	Ethiopia	2012	2	27.9	.	.	.	.	2		2141	47	.	47	.	.	46.3	51	3	1	WHO/IDA	1	140	90	Impaired fasting glucose		110-125 mg/dL		.	.	.	.	.	.	.	.	.	.	.		.	.	.	.	1
4	Abebe, S.M., Berhane, Y., Worku, A. and Getachew, A., 2015. Prevalence and associated factors of hypertension: a crossectional community based study in Northwest Ethiopia. PloS one, 10(4), p.e0125210.	Abebe (2015) - Rural	Ethiopia	2012	2	.	.	.	.	.			1092	.		.			.	.	.	1	WHO/IDA		140	90	Impaired fasting glucose		110-125 mg/dL		129.5	16.6	.	.	.	77.5	9.4	.	.	.	.		.	.	.	.	1
5	Abebe, S.M., Berhane, Y., Worku, A. and Getachew, A., 2015. Prevalence and associated factors of hypertension: a crossectional community based study in Northwest Ethiopia. PloS one, 10(4), p.e0125210.	Abebe (2015) - Urban	Ethiopia	2012	2	.	.	.	.	.			1049	.	.	.	.	.	.	.	.	1	WHO/IDA		140	90	Impaired fasting glucose		110-125 mg/dL		129.4	16.9	.	.	.	80.4	10.3	.	.	.	.		.	.	.	.	1
6	Ahaneku, G.I., Ahaneku, J.E., Osuji, C.U., Oguejiofor, C.O., Anisiuba, B.C. and Opara, P.C., 2015. Lipid and some other cardiovascular risk factors assessment in a rural community in Eastern Nigeria. Annals of medical and health sciences research, 5(4), pp.284-291.	Ahaneku (2015)	Nigeria	2011	5	43.2	.	.	25.3	.	2		257	.	55.14	55.14	.	.	29.6	100	1	1		5	140	90					.	.	.	.	.	.	.	.	.	.	.		.	.	.	.	2
7	Aheto, J.M.K. and Dagne, G.A., 2021. Multilevel modeling, prevalence, and predictors of hypertension in Ghana: Evidence from Wave 2 of the World Health Organization's Study on global AGEing and adult health. Health Science Reports, 4(4), p.e453.	Aheto (2021)	Ghana	2014/2015	5	27.3	.	.	.	.	2		4667	.	.	.	Akan	Y	41.3	.	4	1		5	140						.	.	.	.	.	.	.	.	.	.	.		.	.	.	.	1
8	Akpan, E.E., Ekrikpo, U.E., Udo, A.I. and Bassey, B.E., 2015. Prevalence of hypertension in Akwa Ibom State, South‐South Nigeria: rural versus urban communities study. International journal of hypertension, 2015(1), p.975819.	Akpan (2015)- Urban	Nigeria	-	5	27.5	.	.	.	4.5	2	2	590	.	39.9	39.9	.	.	26.3	0	2	1	JNC7	3	140	90	Previous History	4		3	.	.	.	.	.	.	.	.	.	.	.		.	.	.	.	1
9	Akpan, E.E., Ekrikpo, U.E., Udo, A.I. and Bassey, B.E., 2015. Prevalence of hypertension in Akwa Ibom State, South‐South Nigeria: rural versus urban communities study. International journal of hypertension, 2015(1), p.975819.	Akpan (2015) - Rural	Nigeria	-	5	44.3	.	.	.	2.8	2	2	978	.	43.9	43.9	.		29.9	100	1	1	JNC7	3	140	90	Random plasma glucose	4	11.1 mmol/L	2	.	.	.	.	.	.	.	.	.	.	.		.	.	.	.	1
10	Ali, I., Behairy, H., Abugroun, A., Beaney, T., Kobeissi, E., Abdalla, A., Mohamed, A., Wagialla, N., Medani, S.S., Ismail, E.M. and Hassan, D.A., 2019. May measurement month 2017: an analysis of blood pressure screening in Sudan—northern Africa and Middle East. European Heart Journal Supplements, 21(Supplement_D), pp.D111-D114.	Ali (2019)- Sudan	Sudan	2017	3	16.6	.	.	.	2.8	2	2	44413	.	37.6	37.6	Not reported	.	62.3	.	4	1	May measurement month protocol	5	140	90		4		3	120.2	.	.	.	.	75.7	.	.	.	.	.		.	.	.	.	3
11	Ali, R.A.B., Hannoun, Z., Harraqui, K., Zeghari, L., Aboussaleh, Y., Mohamed, S., Anssoufouddine, M. and Bour, A., 2019. Profile of diabetes and cardiovascular risk factors in adults Anjouan Island (Comoros). Pan African Medical Journal, 33(1).	Ali (2019) - Comoros	Comoros	2017	2	39.4	.	.	.	8.5	2	2	902	.	39.5	39.5	Not reported	.	40.1	.	4	1	ESH/ESC	4	140	90	Capillary whole blood glucose	4	1.26g/L	1	130.3	21.8	.	.	.	72.1	20	.	.	.	1.01	g/l	0.439	.		5.26	1
12	Alikor, C.A. and Emem-Chioma, P.C., 2015. Epidemiology of diabetes and impaired fasting glucose in a rural community of Nigerian Niger Delta region. Nigerian Journal of Medicine, 24(2), pp.114-124.	Alikor (2015)	Nigeria		5	20.6	.	.	.	2.2	1	2	500	.	41.3	41.3			31.2	100	1	1	JNC7	3	140	90	Fasting plasma gluocse	4	7.0mmol/L	1	130.7	15.2	.	.	.	74.4	7.2	.	.	.	11.1	mmol/l	4	.		.	3
13	Angaw, K., Dadi, A.F. and Alene, K.A., 2015. Prevalence of hypertension among federal ministry civil servants in Addis Ababa, Ethiopia: a call for a workplace-screening program. BMC cardiovascular disorders, 15(1), p.76.	Angaw (2015)	Ethiopia	2014	2	27.3	.	.	.	14	2	1	629	.	39	39	Not reported	.	44.4	0	2	1		5	140	90		4		3	130	13.9	.	.	.	81.4	10.5	.	.	.	.		.	.		.	1
14	Animaw W, Seyoum Y (2017) Increasing prevalence of diabetes mellitus in a developing country and its related factors. PLoS ONE 12(11): e0187670.	Animaw (2017)	Ethiopia	2015	2	.	.	.	.	3.3		2	1405	33	.	33	Not reported	.	43.3	50.8	3	.					WHO	1	126mg/dL	1			.	.	.	.	.	.	.	.	91.16	mg/dl	21.4	.	30	350	1
15	Anjulo, U., Haile, D. and Wolde, A., 2021. Prevalence of hypertension and its associated factors among adults in Areka Town, Wolaita Zone, Southern Ethiopia. Integrated Blood Pressure Control, pp.43-54.	Anjulo (2021)	Ethiopia	2019	2	19.1	.	.	.	3.8	1	2	576	33	.	33	Wolaita	Y	41.8	.	4	1		5	140	90		4		3	116.4	17	.	.	.	75.4	11.3	.	.	.				.			1
16	Anteneh, Z.A., Yalew, W.A. and Abitew, D.B., 2015. Prevalence and correlation of hypertension among adult population in Bahir Dar city, northwest Ethiopia: a community based cross-sectional study. International journal of general medicine, pp.175-185.	Anteneh (2015)	Ethiopia	2014	2	25.1	.	.	.	4.9	1	1	678	.	49.2	49.2	Amhara	Y	45.6	.	4	1	JNC7	3	140	90		4		3			.	.	.	.	.	.	.	.				.			1
17	Appiah, F., Ameyaw, E.K., Oduro, J.K., Baatiema, L., Sambah, F., Seidu, A.A., Ahinkorah, B.O. and Budu, E., 2021. Rural-urban variation in hypertension among women in Ghana: insights from a national survey. BMC Public Health, 21(1), p.2150.	Appiah (2021)	Ghana	2014	5	14.6	.	.	.	.	2		9333	.	.	.	Not reported	Not reported	0	.	4	1	JNC7	3	140	90							.	.	.	.	.	.	.	.				.			1
18	Arrey, W.T., Dimala, C.A., Atashili, J., Mbuagbaw, J. and Monekosso, G.L., 2016. Hypertension, an emerging problem in rural Cameroon: prevalence, risk factors, and control. International Journal of Hypertension, 2016(1), p.5639146.	Arrey (2016)	Cameroon	2013	1	31.1	.	.	.	2.9	2	2	733	.	.	.	Not reported	Not reported	54.4	100	1	1	JNC7	3	140	90		4		3			.	.	.	.	.	.	.	.				.			1
19	Arugu, G.M. and Maduka, O., 2017. Risk factors for diabetes mellitus among adult residents of a rural District in Southern Nigeria: Implications for prevention and control. Nigerian journal of clinical practice, 20(12), pp.1544-1549.	Arrugu (2017)	Nigeria	-	5	44.6	.	.	.	8	2	2	462	38.5	40.5	40.5	Not reported	Not reported	50	100	1	1		5	140	90	WHO/IDF fasting blood glucose	1		3			.	.	.	.	.	.	.	.				.			1
20	Asemu MM, Yalew AW, Kabeta ND, Mekonnen D (2021) Prevalence and risk factors of hypertension among adults: A community based study in Addis Ababa, Ethiopia. PLoS ONE 16(4): e0248934.	Asemu (2021)	Ethiopia	2018	2	29.2	.	.	.	8.5	1	2	3560	32	.	32	Not reported	Not reported	42.7	.	4	1	JNC7	3	140	90	Fasting plasma gluocse	4	110mg/dL	2	125.03		.	124.4	125.6	79.6	79.8	80	.	.				.			1
21	Asfaw, L.S., Ayanto, S.Y. and Gurmamo, F.L., 2018. Hypertension and its associated factors in Hosanna town, Southern Ethiopia: community based cross-sectional study. BMC research notes, 11(1), p.306.	Asfaw (2018)	Ethiopia	2014	2	30	.	.	.	.	2		524	.	35.4	35.4	Not reported	Not reported	52.9	.	4	1		5	140	90					118.4	13.4	.	.	.	74.2	11.2	.	.	.				.			2
22	Asresahegn, H., Tadesse, F. and Beyene, E., 2017. Prevalence and associated factors of hypertension among adults in Ethiopia: a community based cross-sectional study. BMC research notes, 10(1), p.629.	Asresahegn (2017)	Ethiopia	2014	2	28.3	.	.	.	3.3	1	2	487	32	35	35	Not reported	Not reported	48.9	0	2	1		5	140	90	N/A	4	N/A	3	125.7	16	.	.	.	79.7	9.2	.	.	.				.			2
23	Awadalla, H., Elmak, N.E., El-Sayed, E.F., Almobarak, A.O., Elmadhoun, W.M., Osman, M., Noor, S.K. and Ahmed, M.H., 2018. Hypertension in Sudanese individuals and associated risk factors: the critical intersection between salt and sugar intake. Cardiovascular diagnosis and therapy, 8(4), p.432.	Awadalla (2018)	Sudan	-	3	27.6	.	.	.	.	2		323	.	.	.	Not reported	Not reported	52.9	.	4	1		5	140	90							.	.	.	.	.	.	.	.				.			3
24	Ayele, B.H., Roba, H.S., Beyene, A.S. and Mengesha, M.M., 2020. Prevalent, uncontrolled, and undiagnosed diabetes mellitus among urban adults in Dire Dawa, Eastern Ethiopia: A population-based cross-sectional study. SAGE open medicine, 8, p.2050312120975235.	Ayele (2020)	Ethiopia	2017	2	.	.	.	.	14.9		2	822	.	40.4	40.4	Not reported	Not reported	32.8	.	4	1			140	90	IDA Fasting plasma glucose/random plasma glucose	3	125mg/dL / 200mg/dl	1			.	.	.	.	.	.	.	.				.			1
25	Ayogu, R.N., Ezeh, M.G. and Okafor, A.M., 2021. Prevalence and predictors of different patterns of hypertension among adults aged 20–60 years in rural communities of Southeast Nigeria: a cross-sectional study. Archives of Public Health, 79(1), p.210.	Ayogu (2021)	Nigeria	2018	5	37.8	.	.	.	.	2		517	.	39.3	39.3	Not reported	Not reported	42.6	100	1	2	AHA/ACC	2	130	80					132.1	20.04	.	.	.	81.2	11.1	.	.	.				.			1
26	Bâ, H.O., Camara, Y., Menta, I., Sangaré, I., Sidibé, N., Diall, I.B., Coulibaly, S., Kéita, M.A. and Millogo, G.R.C., 2018. Hypertension and associated factors in rural and urban areas Mali: Data from the step 2013 survey. International journal of hypertension, 2018(1), p.6959165.	Ba (2018)	Mali	2013	5	23.5	.	.	.	.	1		2102	.	47.8	47.8	Not reported	Not reported	39.8	26.6	3	1	Not listed	5	140	90							.	.	.	.	.	.	.	.				.			2
27	Bahendeka, S., Wesonga, R., Mutungi, G., Muwonge, J., Neema, S. and Guwatudde, D., 2016. Prevalence and correlates of diabetes mellitus in Uganda: a population‐based national survey. Tropical Medicine & International Health, 21(3), pp.405-416.	Bahendeka (2016)	Uganda	2014	2	24.86	.	.	.	1.4	2	2	3689	.	35.1	35.1	Baganda-Basoga	Y	39.8	73.5	3	1	Not listed	5	140	690	WHO	1	≥7.0 mmol/l	1			.	.	.	.	.	.	.	.				.			1
28	Bailey, S.L., Ayles, H., Beyers, N., Godfrey-Faussett, P., Muyoyeta, M., du Toit, E., Yudkin, J.S. and Floyd, S., 2016. Diabetes mellitus in Zambia and the Western Cape province of South Africa: Prevalence, risk factors, diagnosis and management. Diabetes research and clinical practice, 118, pp.1-11.	Bailey (2016)- Zambia	Zambia	2010	4	.	.	.	.	3.5		1	45767	.	33.3	33.3	Not reported	Not reported	33.1	20.4	3	.					Not reported	4	≥11.1 mmol	2			.	.	.	.	.	.	.	.				.			1
29	Bailey, S.L., Ayles, H., Beyers, N., Godfrey-Faussett, P., Muyoyeta, M., du Toit, E., Yudkin, J.S. and Floyd, S., 2016. Diabetes mellitus in Zambia and the Western Cape province of South Africa: Prevalence, risk factors, diagnosis and management. Diabetes research and clinical practice, 118, pp.1-11.	Bailey (2016)- South Africa	South Africa	2010	4	.	.	.	.	7.2		1	12496	.	37	37	Not reported	Not reported	33.3	23.2	3	.					Not reported	4	≥11.1 mmol	2			.	.	.	.	.	.	.	.				.			1
30	Bantie GM, Wondaye AA, Arike EB, et al. Prevalence of undiagnosed diabetes mellitus and associated factors among adult residents of Bahir Dar city, northwest Ethiopia: a community-based cross-sectional study. BMJ Open 2019;9:e030158. doi:10.1136/ bmjopen-2019-030158	Bantie (2019)	Ethiopia	2018	2	.	.	.	.	10.2		2	607	.	35.2	35.2	Amhara	Y	30	0	2	.					Not reported	4	126 mg/DL	1			.	.	.	.	.	.	.	.				.			1
31	Batte, A., Gyagenda, J.O., Otwombe, K., Muhindo, R., Bagasha, P., Kiggundu, D., Aujo, J.C., Atuhe, D.M., Kansiime, G., Hussein, R. and Namuyimbwa, L., 2023. Prevalence and predictors of hypertension among adults in Mbarara City, Western Uganda. Chronic Illness, 19(1), pp.132-145.	Batte (2021)	Uganda	2020	2	51.7	.	.	.	.	2	1	302	.	42.5	42.5	Not reported	Not reported	64.6	0	2	2	AHA/ACC	2	130	80							.	.	.	.	.	.	.	.				.			2
32	Bello-Ovosi, B.O., Asuke, S., Abdulrahman, S.O., Ibrahim, M.S., Ovosi, J.O., Ogunsina, M.A. and Anumah, F.O., 2018. Prevalence and correlates of hypertension and diabetes mellitus in an urban community in North-Western Nigeria. Pan African Medical Journal, 29(1), pp.1-7.	Bello-Ovosi (2018)	Nigeria	2016	5	55.9	.	.	.	23.3	2	2	181	.	51.9	51.9	Hausa/Fulani	Y	12.2	0	2	1	JNC VI	3	140	90	ADA	2	≥11.1 mmol	2	142.4	30.5	.	.	.	90.7	16.7	.	.	.	7		4.1	.			3
33	Ben-Yacov L, Ainembabazi P, Stark AH, et al. Prevalence and sex-specific patterns of metabolic syndrome in rural Uganda. BMJ Nutrition, Prevention & Health 2020;3:e000050. doi:10.1136/ bmjnph-2019-000050	Ben-Yacov (2020)	Uganda	-	2	36.1	.	.	.	.	1	1	183	.	44	44	Not reported	Not reported	38	100	1	2	ATP/NCEP III	5	135	85							.	.	.	.	.	.	.	.				.			2
34	Bushara, S.O., Noor, S.K., Elmadhoun, W.M., Sulaiman, A.A. and Ahmed, M.H., 2015. Undiagnosed hypertension in a rural community in Sudan and association with some features of the metabolic syndrome: how serious is the situation?. Renal failure, 37(6), pp.1022-1026.	Bushara (2015)	Sudan	2013	3	38.2	.	.	.	9.4	2	2	1099	.	39.6	39.6	Ja'alin tribes	y	41.9	100	1	1	Seventh Report of theJoint International Committee on Prevention, Detection, andTreatment of high BP were used to classify BP	3	140	90	Not reported	4	126 mg/DL	1			.	.	.	.	.	.	.	.				.			2
35	Bushara, S.O., Noor, S.K., Abd Alaziz, H.I., Elmadhoun, W.M. and Ahmed, M.H., 2016. Prevalence of and risk factors for hypertension among urban communities of North Sudan: Detecting a silent killer. Journal of family medicine and primary care, 5(3), pp.605-610.	Bushara (2016)	Sudan	2015	3	35.7	.	.	.	19.1	2	2	954	.	39.5	39.5	Galeen tribe	Y	45.7	0	2	1	Seventh Report of theJoint International Committee on Prevention, Detection, andTreatment of high BP were used to classify BP	3	140	90	Not reported	4	126 mg/DL	1			.	.	.	.	.	.	.	.				.			1
36	Camara, A., Baldé, N.M., Diakité, M., Sylla, D., Baldé, E.H., Kengne, A.P. and Baldé, M.D., 2016. High prevalence, low awareness, treatment and control rates of hypertension in Guinea: results from a population-based STEPS survey. Journal of human hypertension, 30(4), pp.237-244.	Camara (2016)	Guinea	2009	5	29.9	.	.	.	3.5	2	2	2491	.	34.2	34.2	Not reported	Not reported	45.8	32	3	1	WHO	1	140	90	Not reported	4	110mg/DL	2			.	.	.	.	.	.	.	.				.			1
37	Cham, B., Scholes, S., Ng Fat, L., Badjie, O. and Mindell, J.S., 2018. Burden of hypertension in The Gambia: evidence from a national World Health Organization (WHO) STEP survey. International journal of epidemiology, 47(3), pp.860-871.	Cham (2018)	The Gambia	2010	5	29	.	.	.	.	1		3573	.	38.3	38.3	Mandinka	y	45.7	40.5	3	1	WHO	1	140	90					130.3		.	.	.	80.2	.	.	.	.				.			2
38	Chiwanga, F.S., Njelekela, M.A., Diamond, M.B., Bajunirwe, F., Guwatudde, D., Nankya-Mutyoba, J., Kalyesubula, R., Adebamowo, C., Ajayi, I., Reid, T.G. and Volmink, J., 2016. Urban and rural prevalence of diabetes and pre-diabetes and risk factors associated with diabetes in Tanzania and Uganda. Global health action, 9(1), p.31440.	Chiwange (2016)	Uganda	-	2	.	.	.	.	9.1		1	497	.	36.8	36.8	Not reported	Not reported	38.6	40.2	3	.					IDF	3	126 mg/DL	1			.			.	.		.	.				.			2
39	Chuka A, Gutema BT, Ayele G, Megersa ND, Melketsedik ZA, Zewdie TH (2020) Prevalence of hypertension and associated factors among adult residents in Arba Minch Health and Demographic Surveillance Site, Southern Ethiopia. PLoS ONE 15(8): e0237333	Chuka (2020)	Ethiopia	2017	2	18.92	.	.	.	.	2		3346	.	44.59	44.59	Gamo	y	50.03	83.71	3	1	WHO	1	140	90							.				.										1
40	Cissé, K., Kouanda, S., Coppieters’t Wallant, Y. and Kirakoya-Samadoulougou, F., 2021. Awareness, Treatment, and Control of Hypertension among the Adult Population in Burkina Faso: Evidence from a Nationwide Population‐Based Survey. International Journal of Hypertension, 2021(1), p.5547661.	Cisse (2021)	Burkina Faso	2013	5	17.9	.	.	.	.	1		4628	.	.	.	Not reported	Y	49.6	61.9	3	1	WHO	1	140	90																					1
41	Craig LS, Gage AJ, Thomas AM (2018) Prevalence and predictors of hypertension in Namibia: A national-level cross-sectional study. PLoS ONE 13(9): e0204344.	Craig (2018)	Namibia	2013	4	46	.	.	.	.	1		3068	.	46.8	46.8	Oshiwambo	y	41.5	53.5	3	1	WHO	1	140	90																					1
42	Davids, S.F.G., Matsha, T.E., Peer, N., Erasmus, R.T. and Kengne, A.P., 2019. Increase in blood pressure over a 7-year period in a mixed-ancestry South African population. South African Medical Journal, 109(7), pp.503-510.	Davids (2019)	South Africa	2014/2016	4	24.8	.	.	.	19.6	1	1	1969		49.6	49.6	Not reported	y	24.4	.	4	1	WHO	1	140	90	WHO	1	≥11.1 mmol	2	136					85											1
43	Demisse, A.G., Greffie, E.S., Abebe, S.M., Bulti, A.B., Alemu, S., Abebe, B. and Mesfin, N., 2017. High burden of hypertension across the age groups among residents of Gondar city in Ethiopia: a population based cross sectional study. BMC public health, 17(1), p.647.	Demisse (2017)	Ethiopia	-	2	27.4	.	.	.	.	2		3227		41.1	41.1	Not reported	Not reported	43.6	56.9	3	1	WHO	1	140	90					125.3	19.8				78.5	11.4										1
44	Dereje, N., Earsido, A., Temam, L. and Abebe, A., 2020. Prevalence and associated factors of diabetes mellitus in Hosanna Town, Southern Ethiopia. Annals of global health, 86(1), p.18.	Dereje (2020)	Ethiopia	2017	2	.	.	.	.	5.7		1	634		36	36	Not reported	Not reported	58.5	.	4	.					WHO	1	126 mg/DL	1																	1
45	Dereje N, Earsido A, Temam L, et al. Uncovering the high burden of hypertension and its predictors among adult population in Hosanna town, southern Ethiopia: a community-based cross-sectional study. BMJ Open 2020;10:e035823. doi:10.1136/ bmjopen-2019-035823	Dereje (2020)	Ethiopia	2017	2	17.2	.	.	.	.	2		634		36	36	Not reported	Not reported	58.5	.	4	1	WHO	1	140	90					123.4	14.3				75.3	9.3										1
46	Desormais, I., Amidou, S.A., Houehanou, Y.C., Houinato, S.D., Gbagouidi, G.N., Preux, P.M., Aboyans, V. and Lacroix, P., 2019. The prevalence, awareness, management and control of hypertension in men and women in Benin, West Africa: the TAHES study. BMC cardiovascular disorders, 19(1), p.303.	Desormais (2019)	Benin	2015	5	32.9	.	.	.	.	1		1777		42.5	42.5	Not reported	Not reported	39.1	100	1	1	ESC/ESH	4	140	90																					1
47	Dosoo, D.K., Nyame, S., Enuameh, Y., Ayetey, H., Danwonno, H., Twumasi, M., Tabiri, C., Gyaase, S., Lip, G.Y., Owusu-Agyei, S. and Asante, K.P., 2019. Prevalence of hypertension in the middle belt of Ghana: a community‐based screening study. International journal of hypertension, 2019(1), p.1089578.	Dosoo (2019)	Ghana	2015/2016	5	28.1	.	.	.	.	1		2555		43	43	Not reported	Not reported	39.5	64.3	3	1	Seventh Report of the Joint National Committee on the Prevention, Detection, Evaluation and Treatment of High Blood Pressure	3	140	90																					1
48	Duboz, P., Boëtsch, G., Gueye, L. and Macia, E., 2016. Hypertension in the Ferlo (Northern Senegal): prevalence, awareness, treatment and control. The Pan African Medical Journal, 25, p.177.	Duboz (2016)	Senegal	2015	5	31.4	.	.	.	.	1		500			.	Fulani	Not reported	48.2	100	1	1	not listed	5	140	90																					1
49	Duboz, P., Boetsch, G., Gueye, L. and Macia, E., 2017. Type 2 diabetes in a Senegalese rural area. World Journal of Diabetes, 8(7), p.351.	Duboz (2017)	Senegal	2015	5	.	.	.	.	4.2		2	500			.	Fulani	Not reported	48.2	100	1	.					WHO	1	126 mg/DL	1																	1
50	Egbi, O.G., Ahmed, S.D. and Madubuko, R., 2021. Prevalence and biosocial determinants of hypertension in a rural population in Edo State, Southern Nigeria. African Journal of Primary Health Care & Family Medicine, 13(1), pp.1-7.	Egbi (2021)	Nigeria	2015	5	27.9	.	.	.	.	1		219		54.03	54.03	Not reported	Not reported	27.4	100	1	1	Seventh Report of the Joint National Committee on the Prevention, Detection, Evaluation and Treatment of High Blood Pressure	3	140	90					130.5	20.08				78.83	12.38										1
51	Egbujie, B.A., Igumbor, E.U. and Puoane, T., 2016. A cross-sectional study of socioeconomic status and cardiovascular disease risk among participants in the Prospective Urban Rural Epidemiological (PURE) Study. South African Medical Journal, 106(9), pp.900-906.	Egbujie (2016)	South Africa	2009	4	72.8	.	.	.	.	1	1	1942		49.83	49.83	Not reported	Not reported	28.2	46.4	3	1	Not listed	5	140	90																					1
52	Elmadhoun WM, Noor SK, Ibrahim AAA, Bushara SO, Ahmed MH. Prevalence of diabetes mellitus and its risk factors in urban communities of north Sudan: Population‐based study. J Diabetes. 2016;8(6):839-46.	Elmadhoun (2016)	Sudan	2015	3	.	.	.	.	19.1		2	954		39.5	39.5	Ja'alin tribes	y	45.7	0	2	.					Not reported	4	126 mg/DL	1																	2
53	Eltom, M.A., Mohamed, A.H.B., Elrayah-Eliadarous, H., Yassin, K., Noor, S.K., Elmadhoun, W.M. and Ahmed, M.H., 2018. Increasing prevalence of type 2 diabetes mellitus and impact of ethnicity in north Sudan. Diabetes Research and Clinical Practice, 136, pp.93-99.	Eltom (2018)	Sudan	2015	3	.	.	.	.	18.7		1	5242	.	43.2	43.2		Y	39.2	.	4	.						4		3																	1
54	Endris, T., Worede, A. and Asmelash, D., 2019. Prevalence of diabetes mellitus, prediabetes and its associated factors in Dessie Town, Northeast Ethiopia: a community-based study. Diabetes, metabolic syndrome and obesity: targets and therapy, pp.2799-2809.	Endris (2019)	Ethiopia	2019	2	.	.	.	.	6.8		2	587	.	44.17	44.17		Y	39.7	.	4	.						4	FBG ≥ 126 mg/dl	1																	1
55	Ezeala-Adikaibe, B.A., Orjioke, C., Ekenze, O.S., Ijoma, U., Onodugo, O., Okudo, G., Okwara, C., Chime, P., Mbadiwe, N., Eddy, A. and Onyekonwu, C., 2016. Population-based prevalence of high blood pressure among adults in an urban slum in Enugu, South East Nigeria. Journal of human hypertension, 30(4), pp.285-291.	Ezeala-Adikaibe (2016)	Nigeria	2013	5	52.5	.	.	.	.	2		774	.	43.9	43.9	Not reported	Not reported	35.7	.	4	1		5	140	90	N/A		N/A		136.7 mm Hg in males and 132.4 mm Hg in females (P=0.03)	Not listed		133.7(males) 130.0(females)	139.7(males) 134.8(females)	83.3 mm Hg (81.7–85.1) among males and 83.0 mm Hg (81.7–84.3) among females			81.7 among males and 81.7 among females	85.1 among males and 84.3 among females							2
56	Ezeani, I.U., Chukwuonye, I.I., Onyeonoro, U.U., Chuku, A. and Ogah, O.S., 2020. Prevalence and risk factors for diabetes mellitus in a state in South East Nigeria: Results of a population based house to house survey. Current diabetes reviews, 16(2), pp.181-187.	Ezeani (2020)	Nigeria	2012	5	.	.	.	.	3.3		2	1680	.	42.8	42.8	Ibo		47.6	.	4	.						4	fasting plasma glucose of 126 mg/dL or more, and andom blood glucose of 180 mg/dL or higher	1																	2
57	Galson SW, Staton CA, Karia F, et al. Epidemiology of hypertension in Northern Tanzania: a community-based mixedmethods study. BMJ Open 2017;7:e018829. doi:10.1136/ bmjopen-2017-018829	Galson (2017)	Tanzania	2013/2015	2	28	.	.	.	.	1	1	481	45	.	45	N/A	Y	25.6	23	3	1		5	140	90	N/A		N/A		129.5	24.3				77.6	12.2										2
58	Gaye, B., Janeczek, A.L., Narayanan, K., N'Guetta, R., Vignac, M., Gallardo, V., Jouven, X., Luu, D. and Marijon, E., 2019. Prevalence of severe hypertension in a Sub-Saharan African community. International Journal of Cardiology Hypertension, 2, p.100016.	Gaye (2019)	Ivory Coast	2016	5	14.1	.	.	.	.	2		1182	.	.	.	Not reported	Not reported	.	.	4	3		5	180	110																					3
59	Gebreselassie, K.Z. and Padyab, M., 2015. Epidemiology of hypertension stages in two countries in Sub‐Sahara Africa: factors associated with hypertension stages. International journal of hypertension, 2015(1), p.959256.	Gebreselassie (2015)- Ghana	Ghana	-	5	42.4	.	.	.	.	1		4565	.	.	.			50.2	55.6	3	2	JNC7	3	120	80																					1
60	Gebreselassie, K.Z. and Padyab, M., 2015. Epidemiology of hypertension stages in two countries in Sub‐Sahara Africa: factors associated with hypertension stages. International journal of hypertension, 2015(1), p.959256.	Gebreselassie (2015)- South Africa	South Africa	-	4	46	.	.	.	.	1		2980	.	.	.	Not reported	Not reported	48.5	30.3	3	2	JNC 7	3	120	80																					1
61	Gebreyes YF, Goshu DY, Geletew TK, Argefa TG, Zemedu TG, Lemu KA, et al. (2018) Prevalence of high bloodpressure, hyperglycemia, dyslipidemia, metabolic syndrome and their determinants in Ethiopia: Evidences from the National NCDs STEPS Survey, 2015. PLoS ONE 13 (5): e0194819.	Gebreyes (2018)	Ethiopia	2015	2	15.8	.	5.2	.	3.2	2	2	9788	.	.	.	Not reported	Not reported	40.6	88.5	3	1		5	140	90		4	FBG ≥ 7.0mmol/l	1																	1
62	Gebrihet TA, Mesgna KH, Gebregiorgis YS, Kahsay AB, Weldehaweria NB, Weldu MG (2017) Awareness, treatment, and control of hypertension is low among adults in Aksum town, northern Ethiopia: A sequential quantitative- qualitative study. PLoS ONE 12(5): e0176904.	Gebrihet (2017)	Ethiopia	2015	2	16.5	.	.	.	.	2		521	.	36.44	36.44	Tigray	N/A	39	.	4	1		5	140	90																					1
63	Gedamu, D.K. and Sisay, W., 2021. Prevalence of hypertension and associated factors among public servants in North Wollo Zone, Amhara Region, Ethiopia, 2020. Vascular health and risk management, pp.363-370.	Gedamu (2021)	Ethiopia	2020	2	27.6	.	.	.	.	1		627	32	.	32			63.3	.	4	4		5																							1
64	Geleta, G.T., Cheme, M.C. and Roro, E.M., 2019. Physical, behavioral and sociodemographic determinants of hypertension among the adult population in Nekemte town, western Ethiopia: community based study. BMC Research Notes, 12(1), p.764.	Gelata (2019)	Ethiopia	2015	2	34.9	.	.	.	.	2	1	705	.	33.24	33.24	Oromo		38.4	.	4	1	WHO	1	140	90					119.8	± 1.2				81.9	± 0.9										2
65	Geset Haile, D., Sharew, N.T., Mekuria, A.D., Abebe, A.M. and Mezemir, Y., 2021. Prevalence of hypertension and associated factors among adults in Debre Berhan Town, North Shoa Zone, Ethiopia, 2020. Vascular health and risk management, pp.203-210.	Geset Haile (2021)	Ethiopia	2020	2	27.5	.	.	.	.	2		680	.	36.4	36.4	N/A	N/A	48.4	.	4	4		5							124.6	± 12.1				78.8	±9.3										1
66	Guwatudde, D., Nankya-Mutyoba, J., Kalyesubula, R., Laurence, C., Adebamowo, C., Ajayi, I., Bajunirwe, F., Njelekela, M., Chiwanga, F.S., Reid, T. and Volmink, J., 2015. The burden of hypertension in sub-Saharan Africa: a four-country cross sectional study. BMC public health, 15(1), p.1211.	Guwatudde (2015)	Nigeria, South Africa, Tanzania and Uganda	2011/2012	2	36.9	.	.	.	.	2		1269	.	.	.	Not reported	Not reported	35.4	.	4	1	WHO	1	140	90																					1
67	Guwatudde D, Mutungi G, Wesonga R, Kajjura R, Kasule H, Muwonge J, et al. (2015) The Epidemiology of Hypertension in Uganda: Findings from the National Non-Communicable Diseases Risk Factor Survey. PLoS ONE 10(9): e0138991. doi:10.1371/journal.pone.0138991	Guwatudde (2015)	Uganda	2014	2	26.4	.	.	.	.	2		3906	.	35.1	35.1	N/A	Y	40.2	72.9	3	1	WHO	1	140	90																					1
68	Haregu, T.N., Oti, S., Ngomi, N., Khayeka–wandabwa, C., Egondi, T. and Kyobutungi, C., 2016. Interlinkage among cardio-metabolic disease markers in an urban poor setting in Nairobi, Kenya. Global Health Action, 9(1), p.30626.	Haregu (2016)	Kenya	2008/2009	2	7	.	.	.	2.5	2	2	5190	.	.	.	N/A	N/A	53.8	.	4	1	WHO	1	140	90		4	140mg/dl	1	124	19.7				76.5	12.1				87.1		30.6				2
69	Hassen, B. and Mamo, H., 2019. Prevalence and associated anthropometric and lifestyle predictors of hypertension among adults in Kombolcha town and suburbs, Northeast Ethiopia: a community-based cross-sectional study. BMC Cardiovascular Disorders, 19(1), p.241.	Hassen (2019)	Ethiopia	2016/2017	2	30.7	.	.	.	.	2		312	.	38.29	38.29	Not reported	Not reported	54.2	.	4	1	WHO	1	140	90					129.6	13.7				83.9	8.2										1
70	Hill, J., Peer, N., Jonathan, D., Mayige, M., Sobngwi, E. and Kengne, A.P., 2020. Findings from community-based screenings for type 2 diabetes mellitus in at risk communities in Cape Town, South Africa: a pilot study. International Journal of Environmental Research and Public Health, 17(8), p.2876.	Hill (2020)	South Africa	2017/2018	4	.	.	.	.	10	1	1	315	.	51.8	51.8	54% (black)		19.9	.	4	.						4		3																	1
71	Hird TR, Pirie FJ, Esterhuizen TM, O’Leary B, McCarthy MI, Young EH, et al. (2016) Burden of Diabetes and First Evidence for the Utility of HbA1c for Diagnosis and Detection of Diabetes in Urban Black South Africans: The Durban Diabetes Study. PLoS ONE 11(8): e0161966. doi:10.1371/journal. pone.0161966	Hird (2016)	South Africa	2013/2014	4	.	.	.	.	12.9		1	1190	.	39.7	39.7	N	Zulu/Xhosa	28.5	.	4	.	WHO		N/A			4		3	N/A										FPG - 5.1 (4.9–5.2), 2HPP -6.1 (5.9–6.4)%, HbA1c -5.7 (5.6–5.8)						1
72	Houehanou YCN, Lacroix P, Mizehoun GC, Preux P-M, Marin B, Houinato DS (2015) Magnitude of Cardiovascular Risk Factors in Rural and Urban Areas in Benin: Findings from a Nationwide Steps Survey. PLoS ONE 10(5): e0126441. doi:10.1371/ journal.pone.0126441	Houehanou (2015)	Benin	2008	5	2.3	.	.	.	.	2		6762	.	42.8	42.8	Not reported	Not reported	50.5	66.4	3	1	WHO	1	140	90					127.9		0.4			78.6		0.2									1
73	Idris, I.O., Oguntade, A.S., Mensah, E.A. and Kitamura, N., 2020. Prevalence of non-communicable diseases and its risk factors among Ijegun-Isheri Osun residents in Lagos State, Nigeria: a community based cross-sectional study. BMC Public Health, 20(1), p.1258.	Idris (2020)	Nigeria	2018	5	37.8	.	.	.	4.6	1	1	215	.	38.4	38.4	Not reported	Not reported	41.9	.	4	1		5	140	90		4		3	143	24.4				85.7	13.5				128.7		49.1				1
74	Isara, A.R. and Okundia, P.O., 2015. The burden of hypertension and diabetes mellitus in rural communities in southern Nigeria. Pan African Medical Journal, 20(1).	Isara (2015)	Nigeria	2013	5	37.6	.	.	.	4.6	2	2	845	.	56.4	56.4	Not reported	Not reported	31.1	100	1	1	JNC 7	3	140	90		4		3	155/153 (M/F)	28/31 (M/F)				89/87 (M/F)	16/18(M/F)				114/123(M/F)		34/49 (M/F)				2
75	Jessen, N., Damasceno, A., Silva-Matos, C., Tuzine, E., Madede, T., Mahoque, R., Padrão, P., Mbofana, F., Polónia, J. and Lunet, N., 2018. Hypertension in Mozambique: trends between 2005 and 2015. Journal of hypertension, 36(4), pp.779-784.	Jessen (2018)	Mozambique	2014/2015	2	38.9	.	.	.	.	1		2965	.	.	.	Not reported	Not reported	38.9	66.6	3	1		5	140	90					129.7/132.9 (F/M)					81.4/79.8											1
76	Jorgensen, J.M.A., Hedt, K.H., Omar, O.M. and Davies, J.I., 2020. Hypertension and diabetes in Zanzibar–prevalence and access to care. BMC Public Health, 20(1), p.1352.	Jorgensen (2020)	Tanzania	2011	2	33.5	.	.	.	4.4	1	1	2146	.	38.4	38.4	Not reported	Not reported	.	50.2	3	1		5	140	90	IDF	3	FBG >/= 6.1	3	130.2		0.3			77.8		0.44									1
77	Katalambula, L.K., Meyer, D.N., Ngoma, T., Buza, J., Mpolya, E., Mtumwa, A.H. and Petrucka, P., 2017. Dietary pattern and other lifestyle factors as potential contributors to hypertension prevalence in Arusha City, Tanzania: a population-based descriptive study. BMC public health, 17(1), p.659.	Katalambula (2017)	Tanzania	-	2	44.7	.	.	.	.	2		549	.	40.7	40.7	Not reported	Not reported	42.4	.	4	1		5	140	90					137.5	52				86.6	47.1										2
78	Katchunga, P.B., Cikomola, J., Tshongo, C., Baleke, A., Kaishusha, D., Mirindi, P., Tamburhe, T., Kluyskens, Y., Sadiki, A., Bwanamudogo, S. and Kashongwe, Z., 2016. Obesity and diabetes mellitus association in rural community of katana, south Kivu, in eastern Democratic Republic of Congo: Bukavu Observ cohort study results. BMC endocrine disorders, 16(1), p.60.	Katchunga (2016)	Republic of Congo	2012/2015	1	.	.	.	.	2.8		2	3936	.	34	34	Not reported	Not reported	43.7	.	4	.						4		3																	1
79	Kebede, B., Ayele, G., Haftu, D. and Gebremichael, G., 2020. The prevalence and associated factors of hypertension among adults in Southern Ethiopia. International journal of chronic diseases, 2020(1), p.8020129.	Kebede (2020)	Ethiopia	2017	2	35.2	.	.	.	.	1		784	.	.	.	Not reported	Not reported	43.9	.	4	1	References given: (1). B. Guchiye,Prevalence and Associated Factors of Hypertension among Workers of Steel Factories, Addis Ababa University, Akaki, Addis Ababa. 2014; (2) World Health Organization, “Global Health Observatory (GHO) data, ” https://www.who.int/gho/ncd/risk_factors/blood_pressure_prevalence_text/en/	1	≥140 mmHg	≥90 mmHg					mean systolic blood pressure of the study population was 137.9 mmHg	16.5				mean diastolic was 86.2 mmHg.	10.9										1
80	Khamis, A.G., Senkoro, M., Mwanri, A.W., Kreppel, K., Mfinanga, S.G., Bonfoh, B. and Kwesigabo, G., 2020. Prevalence and determinants of hypertension among pastoralists in Monduli District, Arusha region in Tanzania: a cross-sectional study. Archives of Public Health, 78(1), p.99.	Khamis (2020)	Tanzania	2019/2020	2	25.7	.	.	.	.	1		510	36	.	36	The major ethnic group inhabit-ing Monduli district is the“Maasai”people (97%), and the majority are semi-nomadic pastoralists.	Yes. The study participants were permanent residents from fivevillages namely; Emaeret, Enguik, Mto wa mbu, Mondulijuu and Esilalei.	47.2	.	4	1	According to the WHO and American Heart Association	1	≥140 mmHg	≥90 mmHg					Not reported					Not reported											1
81	Kiber, M., Wube, M., Temesgen, H., Woyraw, W. and Belay, Y.A., 2019. Prevalence of hypertension and its associated factors among adults in Debre Markos Town, Northwest Ethiopia: community based cross-sectional study. BMC research notes, 12(1), p.406.	Kiber (2019)	Ethiopia		2	12.5	.	.	.	4	2	2	456	.	43.69	43.69	Amhara	Yes (Oromo, Tigray)	45.6	.	4	1	Not reported	5	≥140 mmHg	≥90 mmHg		4		3	Not reported					Not reported											1
82	Kingue, S., Ngoe, C.N., Menanga, A.P., Jingi, A.M., Noubiap, J.J.N., Fesuh, B., Nouedoui, C., Andze, G. and Muna, W.F., 2015. Prevalence and risk factors of hypertension in urban areas of Cameroon: a nationwide population‐based cross‐sectional study. The journal of clinical hypertension, 17(10), pp.819-824.	Kingue (2015)	Cameroon		1	29.7	.	.	.	6.6	2	2	15470	.	42.7	42.7		Yes. There is varied ethnicity, with more than 240 tribes found in three main ethnic groups; Bantus in the south, Semi-Bantus midway between the north and south, and Sudanese in the north. This varied ethnicity is distributedin four ecological zones. The Bantus is in the Forest and Littoral zone, the semi-Bantus in the Grassland zone, and the Sudanese in the Savannah zone.	51.7	.	4	1	World HealthOrganization recommendations. uidelines Sub-Committee. 1999 World Health Organization/International Society of Hypertension. Guidelines for the management of Hypertension. J Hypertens. 1999;17:151–183.	1	≥140 mmHg	≥90 mmHg	WHO-IDF. Definition and diagnosis of diabetes mellitus and inter-mediate hyperglycemia: report of a WHO/IDF consultation. http://www.idf.org/webdata/docs/WHO_IDF_definition_diagnosis_of_diabetes.pdf. Accessed June 2, 2015	1	fasting blood glucose>1.26 mg/dL or a patient taking antidiabetic treatment	1	Men: 133.43 mm Hg; women: 130.38 mm Hg	Not listed	Not listed	Not listed	Not listed	Men: 79.53 mm Hg; women: 79.45 mm Hg	Not listed	Not listed	Not listed	Not listed	Not listed		Not listed	Not listed	Not listed	Not listed	1
83	Kufe, C.N., Klipstein-Grobusch, K., Leopold, F., Assah, F., Ngufor, G., Mbeh, G., Mbanya, V.N. and Mbanya, J.C., 2015. Risk factors of impaired fasting glucose and type 2 diabetes in Yaoundé, Cameroon: a cross sectional study. BMC Public Health, 15(1), p.59.	Kufe (2015)	Cameroon		1	26.6	.	.	.	3.3	2	2	1623	.	39.7	39.7	Not reported	Not reported	41.1	.	4	1	JNC 7 report. Chobanian AV, Bakris GL, Black HR, Cushman WC, Green LA, Izzo Jr JL, et al.The seventh report of the joint national committee on prevention,detection, evaluation, and treatment of high blood pressure: the JNC7report (published correction appears in JAMA;290[2]:197). JAMA.2003;289:2560–72	3	≥140 mmHg	≥90 mmHg	IDF consensus statement. (Unwin N, Shaw J, Zimmet P, Alberti GMM. International diabetes federation IGT/IFG consensus statement. Diabet Med. 2002;19:708–23.	3	fasting capillary glucose (FCG)≥6.1 mmol/l. FCG between 6.1 mmol/l and 6.9 mmol/l were considered to have IFG, and those with FCG≥7.0 mmol/l (126 mg/dl) and/or on diabetes medication (insulin and/or anti-diabetic drugs) were considered to have diabetes	1	Not reported					Not reported					Mean FCG was5.4 mmol/l		Not listed				2
84	Kumma WP, Lindtjørn B, Loha E (2021) Prevalence of hypertension, and related factors among adults in Wolaita, southern Ethiopia: A community-based cross-sectional study. PLoS ONE 16(12): e0260403.	Kumma (2021)	Ethiopia		2	31.3	.	.	.	4.4	1	1	2483	35	.	35	Wolaita	Yes	52.9	49.9	3	1	2018 European Society of Cardiology (ESC) and the European Society of Hypertension (ESH) Guidelines for the management of arterial hypertension	4	≥140 mmHg	≥90 mmHg	Defined based upon the American Diabetes Association definition (persons with FBS level 7.0mmol/l or above)	2	Hyperglycemia - Defined as persons with FBS level 7.0mmol/l or above and/or selfreported for medication based on the prescription made by health personnel working in a licensed health institution	1	(S1 file.. To review)																1
85	Lemogoum, D., Van de Borne, P., Lele, C.E.B., Damasceno, A., Ngatchou, W., Amta, P., Leeman, M., Preumont, N., Degaute, J.P., Kamdem, F. and Hermans, M.P., 2018. Prevalence, awareness, treatment, and control of hypertension among rural and urban dwellers of the Far North Region of Cameroon. Journal of hypertension, 36(1), pp.159-168.	Lemogoum (2018)	Cameroon		1	37.8	.	.	.	12	1	2	889	.	39	39	Fulani ethnic group (Fulbe).	Yes	58.5	48.1	3	1	2013 ESH/ESC hypertension guidelines for the Management of Arterial Hypertension	4	≥140 mmHg	≥90 mmHg	Definition and diagnosis of diabetes mellitus and intermediate hyperglycemia: report of a WHO/IDF. Consultation. http:// www.idf.org/webdata/docs/WHO_IDF_definition_diagnosis_of_diabetes.pdf	4	DM - fasting capillary blood glucose at least 1.26 g/l (≥7.0 mm/l) and/or being on glucose-lowering medication(s)	1	Rural: Female - 140 (SD ±31); Male - 137 (SD ±30); Urban: Female - 142(SD ±29); Male - 141 (SD ±27);					Rural: Female - 82 (SD ±14); Male - 80 (SD ±11); Urban: Female - 85 (SD ±17); Male - 81 (SD ±15);					Rural: Female - 100 (SD ±30); Male - 93 (SD ±19); Urban: Female - 108 (SD ±100); Male - 100 (SD ±43);						1
86	Lunyera J, Kirenga B, Stanifer JW, Kasozi S, van der Molen T, Katagira W, et al. (2018) Geographic differences in the prevalence of hypertension in Uganda: Results of a national epidemiological study. PLoS ONE 13(8): e0201001.	Lunyera (2018)	Uganda		2	31.5	.	.	.	.	1		3416	.	33.8	33.8			38.9	.	4	1	Not listed for adults. They defined prehypertension in adolescents based on: Flynn JT, Kaelber DC, Baker-Smith CM, Blowey D, Carroll AE, Daniels SR, et al; Subcommittee on screening and management of high blood pressure in children. Clinical Practice Guideline for Screening and Management of High Blood Pressure in Children and Adolescents. Pediatrics. 2017; 140(3):e20171904. https://doi.org/10.15…	5	≥140 mmHg	≥90 mmHg					124	± 20				80	± 14										1
87	M’Buyamba-Kabangu, J.R., Katamba, F.K., Ntambwe, M.L., Ngoyi, G.N., Tshiswaka, T.M., Bayauli, P.M., Lubenga, Y.N., Kazadi, S.M., Beaney, T., Xia, X. and Poulter, N.R., 2021. May Measurement Month 2019: an analysis of blood pressure screening results from the Democratic Republic of the Congo. European Heart Journal Supplements, 23(Supplement_B), pp.B52-B54.	M'Buyamba-Kabangu (2021)	Republic of Congo		1	25.5	.	.	.	3.5	2	2	29857	.	40	40	blacks: 99.7%		60	.	4	1	. Beaney T, Schutte AE, Stergiou GS, Borghi C, Burger D, Charchar F, Cro S, Diaz A, Damasceno A, Espeche W, Jose AP, Khan N, Kokubo Y, Maheshwari A, Marin MJ, More A, Neupane D, Nilsson P, Patil M, Prabhakaran D, Ramirez A, Rodriguez P, Schlaich M, Steckelings UM, Tomaszewski M, Unger T, Wainford R, Wang J, Williams B, Poulter NR, on behalf of MMM Investigators. May Measurement Month 2019: the Gl…	5	≥140 mmHg	≥90 mmHg		4		3	Not listed					Not listed					Not listed						3
88	Macia E, Gueye L, Duboz P (2016) Hypertension and Obesity in Dakar, Senegal. PLoS ONE 11(9): e0161544. doi:10.1371/journal. pone.0161544	Macia (2016)	Senegal		5	24.7	.	.	.	.	1		984	.	35.7	35.7	Not listed	Not listed	50.2	.	4	1	Seventh Report of the Joint National Committee of Prevention, Detection, Evaluation, and Treatment of High Blood Pressure	3	≥140 mmHg	≥90 mmHg					123.43	± 17.92				81.59	± 11.85										2
89	Manus MB, Bloomfield GS, Leonard AS, Guidera LN, Samson DR, Nunn CL (2018) High prevalence of hypertension in an agricultural village in Madagascar. PLoS ONE 13(8): e0201616.	Manus (2018)	Madagascar		2	49.1	.	.	.	.	2		513	.	.	.			49.7	.	4	2	ACC/AHA guidelines outlined in Whelton et al.	2	≥ 130 mm Hg	≥ 80 mm Hg					Not listed					Not listed					Not listed						3
90	Masupe, T., Tlhakanelo, J.T., Tiro, M.B., Motlhatlhedi, K., Mamela, A., Makwati, O., Kololo, M., Phuswane, O., Lesetedi, O., Motlhagodi, A. and Beaney, T., 2020. May Measurement Month 2018: an analysis of blood pressure screening results from Botswana. European Heart Journal Supplements, 22(Supplement_H), pp.H23-H25.	Masupe (2020)	Botswana		4	32.8	.	.	.	.	2	1	4599	.	35.9	35.9	Not listed	Not listed	45.5	.	4	1	Based on: Beaney T, Burrell LM, Castillo RR, Charchar FJ, Cro S, Damasceno A, Kruger R, Nilsson PM, Prabhakaran D, Ramirez AJ, Schlaich MP, Schutte AE, Tomaszewski M, Touyz R, Wang JG, Weber MA, Poulter NR; MMM Investigators. May Measurement Month 2018: a pragmatic global screening campaign to raise awareness of blood pressure by the International Society of Hypertension. Eur Heart J 2019;40: 200…	5	≥140 mmHg	≥90 mmHg					Not listed																2
91	Matsuzaki, M., Sherr, K., Augusto, O., Kawakatsu, Y., Ásbjörnsdóttir, K., Chale, F., Covele, A., Manaca, N., Muanido, A., Wagenaar, B.H. and Mocumbi, A.O., 2020. The prevalence of hypertension and its distribution by sociodemographic factors in Central Mozambique: a cross sectional study. BMC public health, 20(1), p.1843.	Matsuzaki (2020)	Mozambique		2	15.9	.	.	7	.	1		4101	.	36.7	36.7			40.1	72.5	3	1		5	≥140 mmHg	≥90 mmHg					121.3			120.2	122.4	76.0			75.2	76.8							2
92	Mbouemboue, O.P., Tsougmo, J.N., Sakinatou, I., Ndolok, A.V. and Tamanji, M.T., 2018. Prevalence, treatment, and control of diabetes in a community setting in Ngaoundéré, Cameroon. Médecine et Santé Tropicales, 28(4), pp.379-384.	Mbouemboue (2019)	Cameroon		1	46.94	1.69	.	.	5.59	2	1	948	.	38.82	38.82		yes. The Foulbes, the Haoussas, the Gbaya, the Tikar, the Mboum, and the Dii	48.95	.	4	1	The Seventh Report of the Joint National Committee on Prevention, Detection, Evaluation, and Treatment of High Blood Pressur	3	>140 mmHg	>90 mmHg	American Diabetes Association. Classification and Diagnosis of Diabetes. Diab Care. (2017) 40(Suppl 1):S11–24. doi: 10.2337/dc17-S005	2	fasting blood glucose >1.26 g/L	1																	1
93	Millogo, T., Bicaba, B.W., Soubeiga, J.K., Dabiré, E., Médah, I. and Kouanda, S., 2018. Diabetes and abnormal glucose regulation in the adult population of Burkina Faso: prevalence and predictors. BMC Public Health, 18(1), p.350.	Millogo (2018)	Burkina Faso		5	19.9	.	.	.	5.8	2	2	4417	.	.	.			47.3	72.8	3	4		5			Alberti KGMM, Zimmet PZ, Consultation WHO. Definition, diagnosis and classification of diabetes mellitus and its complications. Part 1: diagnosis and classification of diabetes mellitus. Provisional report of a WHO consultation. Diabet Med. 1998;15:539–53.	1	blood glucose level < 5.6 mmol/l (100 mg/dl) was classified as normal glucose regulation. Participants with a blood glucose level ≥ 6.1 mmol/l (110 mg/dl) or those that reported current use of anti-diabetic treatment were defined as having diabetes. Overall AGR status was defined by either having diabetes or having a blood glucose level ≥ 5.6 mmol/l (100 mg/dl)	3											Not listed						1
94	Mohamed, S.F., Mutua, M.K., Wamai, R., Wekesah, F., Haregu, T., Juma, P., Nyanjau, L., Kyobutungi, C. and Ogola, E., 2018. Prevalence, awareness, treatment and control of hypertension and their determinants: results from a national survey in Kenya. BMC public health, 18(Suppl 3), p.1219.	Mohamed (2018)	Kenya		2	24.5	.	.	.	.	1		4433	.	.	.	Not listed	Not listed	.	61.3	3	1	Not listed.	5	≥140 mmHg	≥90 mmHg					Not listed																1
95	Mosisa, G., Regassa, B. and Biru, B., 2021. Epidemiology of hypertension in selected towns of Wollega zones, Western Ethiopia, 2019: A community-based cross-sectional study. SAGE Open Medicine, 9, p.20503121211024519.	Mosisa (2021)	Ethiopia		2	22.6	.	.	.	.	2		838	.	39.1	39.1	Not listed		42.2	0	2	1	Not listed	5	≥140 mmHg	≥90 mmHg					The mean average SBP was 118.1 mm Hg	± 18.71				The mean average DBP was 77.27 mm Hg	± 14.21										1
96	Muhamedhussein, M.S., Nagri, Z.I. and Manji, K.P., 2016. Prevalence, risk factors, awareness, and treatment and control of hypertension in Mafia Island, Tanzania. International journal of hypertension, 2016(1), p.1281384.	Muhamedhussein (2016)	Tanzania		2	49.5	.	.	.	.	2		570	.	44.53	44.53	Not listed		49.1	.	4	1	Joint National Committee for hypertension (JNC VII).	3	≥140 mmHg	≥90 mmHg					Not listed					Not listed											3
97	Muhihi, A.J., Anaeli, A., Mpembeni, R.N., Sunguya, B.F., Leyna, G., Kakoko, D., Kessy, A.T., Mwanyika Sando, M., Njelekela, M. and Urassa, D.P., 2020. Prevalence, awareness, treatment, and control of hypertension among young and middle‐aged adults: Results from a community‐based survey in rural Tanzania. International journal of hypertension, 2020(1), p.9032476.	Mhihi (2020)	Tanzania		2	29.3	.	.	.	.	1		3000	39	.	39	Not listed		25.9	100	1	1	the Seventh Report of the Joint National Committee on Prevention, Detection, Evaluation and Treatment of High Blood Pressure	3	≥140 mmHg	≥90 mmHg					127.2 mmHg	± 20.8				83.5 mmHg	± 12.6										1
98	Musinguzi, G., Van Geertruyden, J.P., Bastiaens, H. and Nuwaha, F., 2015. Uncontrolled hypertension in uganda: A comparative Cross‐Sectional study. The Journal of Clinical Hypertension, 17(1), pp.63-69.	Musinguzi (2015)	Uganda		2	20.2	.	.	.	.	2		4432	.	34.5	34.5			36.3	66.9	3	1	Chobanian AV, Bakris GL, Black HR, et al. The seventh report of the joint national committee on prevention, detection, evaluation, and treatment of high blood pressure: The jnc 7 report. JAMA. 2003;289: 2560–2571. Fang XH, Zhang XH, Yang QD, et al. Subtype hypertension and risk of stroke in middle-aged and older Chinese: a 10-year follow-up study. Stroke. 2006;37:38–43.	3	≥140 mmHg	≥90 mmHg					Not listed					Not listed											2
99	Musung, J.M., Kakoma, P.K., Kaut Mukeng, C., Tshimanga, S.L., Munkemena Banze, J.P., Kaj, N.K., Kamuna, M.K., Mwamba, J.K., Nkulu, D.N., Katchunga, P.B. and Mukuku, O., 2021. Prevalence of Hypertension and Associated Factors in Lubumbashi City, Democratic Republic of Congo: A Community‐Based Cross‐Sectional Study. International Journal of Hypertension, 2021(1), p.6674336.	Musung (2021)	Republic of Congo		1	33.6	.	.	.	3.5	1	2	6708	.	47.9	47.9			33.2	.	4	1	Not listed	5	≥140 mmHg	≥90 mmHg		4		3	128.4 mmHg	± 25.9				79.1 mmHg	± 15.3 mmHg										2
100	Ntuli, S.T., Maimela, E., Alberts, M., Choma, S. and Dikotope, S., 2015. Prevalence and associated risk factors of hypertension amongst adults in a rural community of Limpopo Province, South Africa. African journal of primary health care & family medicine, 7(1), p.847.	Ntuli (2015)	South Africa		4	41.4	.	.	.	.	2		1407	.	44.2	44.2			37	100	1	1	Chobanian AV, Bakris GL, Black HR, et al. The Seventh Report of the joint national committee on the prevention, detection, evaluation, and treatment of high blood pressure: The JNC 7 report. JAMA. 2003;289:2560–2572.	3	≥140 mmHg	≥90 mmHg					Not listed																2
101	Nyuyki, C.K., Ngufor, G., Mbeh, G. and Mbanya, J.C., 2017. Epidemiology of hypertension in Fulani indigenous populations—age, gender and drivers. Journal of Health, Population and Nutrition, 36(1), p.35.	Nyuki (2017)	Cameroon		1	31.1	.	.	.	.	2		1337	.	.	.			36.5	.	4	1		5	≥140 m	≥90 mm Hg o																					1
102	Odili, A.N., Chori, B.S., Danladi, B., Nwakile, P.C., Okoye, I.C., Abdullahi, U., Nwegbu, M.N., Zawaya, K., Essien, I., Sada, K. and Ogedengbe, J.O., 2020. Prevalence, awareness, treatment and control of hypertension in Nigeria: data from a nationwide survey 2017. Global heart, 15(1), p.47.	Odili (2020)	Nigeria		5	38.1	.	.	.	.	1		4192	.	.	.			.	.	4	1		5	≥140 m	≥90 mm Hg o																					1
103	Odili, A.N., Danladi, B., Chori, B.S., Oshaju, H., Nwakile, P.C., Okoye, I.C., Abdullahi, U., Nwegbu, M.M., Zawaya, K., Essien, I. and Sada, K., 2021. Prevalence and determinants of masked hypertension in nigeria: the REMAH study. American Journal of Hypertension, 34(4), pp.359-366.	Odili (2021)	Nigeria		5	28.3	.	.	.	8.6	1	2	933	.	43.4	43.4	Not reported		48.7	.	4	1	ESC/ESH	4	140	90	Random plasma glucose mg/dL	4	<11.1 mmol/L	2	154.9	20.3				93.1	13.5				119.5		31.3				1
104	Odland ML, Bockarie T, Wurie H, et al. Prevalence and access to care for cardiovascular risk factors in older people in Sierra Leone: a cross-sectional survey. BMJ Open 2020;10:e038520. doi:10.1136/ bmjopen-2020-038520	Odland (2020)	Sierra Leone		5	49.6	.	.	.	3.5	1	1	2071	51	.	51	Not reported		51	62.9	3	1		5	140	90		4		3	136.9	25.24				87.52	14.11										1
105	Oelke, N.D., Rush, K.L., Goma, F.M., Barker, J., Marck, P. and Pedersen, C., 2015. Understanding perceptions and practices for zambian adults in western province at risk for hypertension: an exploratory descriptive study. Global journal of health science, 8(2), p.248.	Oelke (2015)	Zambia		4	32.8	.	.	.	.	2		203	.	39	39	Not reported		48.3	.	4	1	ASA, HIS, JNCC	3	140	90																					3
106	Ofili, M.I., Sartorius, B. and Ncama, B.P., 2015. Hypertension in rural communities in Delta State, Nigeria: Prevalence, risk factors and barriers to health care. African Journal of Primary Health Care and Family Medicine, 7(1), pp.1-7.	Ofili (2015)	Nigeria		5	44	.	.	.	.	1		134	54.5	52.6	52.6	Ibo	Y	35.8	100	1	1		5	140	90																					2
107	Oguoma, V.M., Nwose, E.U., Ulasi, I.I., Akintunde, A.A., Chukwukelu, E.E., Bwititi, P.T., Richards, R.S. and Skinner, T.C., 2017. Cardiovascular disease risk factors in a Nigerian population with impaired fasting blood glucose level and diabetes mellitus. BMC public health, 17(1), p.36.	Oguoma (2017)	Nigeria		5	23.1	.	.	.	.	2		2447	43	42 5	42.5	Not reported	Y	31 7	39.3	3	2	JCC7, AHA, ACC	2	150	90	N/A		N/A																		2
108	Okello, S., Muhihi, A., Mohamed, S.F., Ameh, S., Ochimana, C., Oluwasanu, A.O., Bolarinwa, O.A., Sewankambo, N. and Danaei, G., 2020. Hypertension prevalence, awareness, treatment, and control and predicted 10-year CVD risk: a cross-sectional study of seven communities in East and West Africa (SevenCEWA). BMC Public Health, 20(1), p.1706.	Okello (2020)	Kenya, Nigeria, Tanzania, and Uganda		2	27.9	.	.	.	.	1	1	3549	40	39.7	39.7	Not reported	Y	29 6	43	3	1	JCC7	5	140		N/A		N/A																		2
109	Okubadejo, N.U., Ozoh, O.B., Ojo, O.O., Akinkugbe, A.O., Odeniyi, I.A., Adegoke, O., Bello, B.T. and Agabi, O.P., 2019. Prevalence of hypertension and blood pressure profile amongst urban-dwelling adults in Nigeria: a comparative analysis based on recent guideline recommendations. Clinical hypertension, 25(1), p.7.	Okubadejo (2019)	Nigeria		5	.	.	.	.	.			5365	.	37.6	37.6	Not provide.	Y	48.2	.	.	1	Blood pressures were categorized based on both the current American College of Cardiology/American Heart Association (ACC/AHA) 2017 guidelines and the pre-existing Joint National Committee on Hypertension 7 (JNC7) (2003) categories.		≥140 m	≥90 mm Hg o					126.8 ± 18.6																2
110	Olamoyegun, M.A., Oluyombo, R. and Asaolu, S.O., 2016. Evaluation of dyslipidemia, lipid ratios, and atherogenic index as cardiovascular risk factors among semi-urban dwellers in Nigeria. Annals of African medicine, 15(4), pp.194-199.	Olamoyegun (2016)	Nigeria		5	.	.	.	.	.			699	.	.	.	Not provided	Yoruba speaking	.	.	.	1	NA		≥140 m	≥90 mm Hg o															Blood glucose of all participants varied between 4.0 and 18.4 mmol/L (mean, 5.6 ± 1.5 mmol/L).						3
111	Oluyombo, R., Olamoyegun, M.A., Olaifa, O., Iwuala, S.O. and Babatunde, O.A., 2015. Cardiovascular risk factors in semi-urban communities in southwest Nigeria: Patterns and prevalence. Journal of epidemiology and global health, 5(2), pp.167-174.	Oluyombo (2015)	Nigeria		5	47.2	.	.	.	6.8	2	2	750	.	61.7	61.7	Not provided	Y	29.47	.	4	1	JNC	3	≥140 m	≥90 mm Hg o		4		3																	2
112	Oluyombo, R., Akinwusi, P.O., Olamoyegun, M.A., Ayodele, O.E., Fawale, M.B., Okunola, O.O., Olanrewaju, T.O. and Akinsola, A., 2016. Clustering of cardiovascular risk factors in semi-urban communities in south-western Nigeria. Cardiovascular Journal of Africa, 27(5), pp.322-327.	Oluyombo (2016)	Nigeria		5	44.9	.	.	.	5.2	2	2	1285	.	55.12	55.12	Not provided	Y	35	.	4	1		5	≥140 m	≥90 mm Hg o		4		3	(14.6 ± 2.8					(6.3 ± 1.4 mmHg,											2
113	Omar, S.M., Musa, I.R., ElSouli, A. and Adam, I., 2019. Prevalence, risk factors, and glycaemic control of type 2 diabetes mellitus in eastern Sudan: a community-based study. Therapeutic advances in endocrinology and metabolism, 10, p.2042018819860071.	Omar (2019)	Sudan		3	.	.	.	.	.			600	.	.	.	Not provided	y	29.7	.	.	1			≥140 m	≥90 mm Hg o																					1
114	Omar, S.M., Musa, I.R., Osman, O.E. and Adam, I., 2020. Prevalence and associated factors of hypertension among adults in Gadarif in eastern Sudan: a community-based study. BMC public health, 20(1), p.291.	Omar (2020)	Ethiopia		2	.	.	.	.	.			600	.	44.9	44.9	Not provided	y	29.7	.	.	1			≥140 m	≥90 mm Hg o																					1
115	Ongosi, A.N., Wilunda, C., Musumari, P.M., Techasrivichien, T., Wang, C.W., Ono-Kihara, M., Serrem, C., Kihara, M. and Nakayama, T., 2020. Prevalence and risk factors of elevated blood pressure and elevated blood glucose among residents of Kajiado County, Kenya: A population-based cross-sectional survey. International journal of environmental research and public health, 17(19), p.6957.	Ongosi (2020)	Kenya		2	.	.	.	.	.			593	.	38	38	Massai	y	39.7	.	.	1			≥140 m	≥90 mm Hg o																					1
116	Opreh, O.P., Olajubu, T.O., Akarakiri, K.J., Ligenza, V., Amos, J.T., Adeyeye, A.V., Oyelade, O.Z. and Oyewole, F.C., 2021. Prevalence and factors associated with hypertension among rural community dwellers in a local government area, South West Nigeria. African Health Sciences, 21(1), pp.75-81.	Opreh (2021)	Nigeria		5	45.6	.	.	.	.	2		1012	.	47.7	47.7	Not provided	Y	47	.	4	1	NOT PROVIDED	5	≥140 m	≥90 mm Hg o																					1
117	Osunkwo, D., Mohammed, A., Kamateeka, M., Nguku, P., Umeokonkwo, C.D., Abolade, O.S., Ibrahim, M., Ibrahim, K., Nwokeukwu, H. and Zoakah, A.I., 2020. Population‑based prevalence and associated risk factors of hypertension among adults in Benue State, Nigeria. Nigerian Journal of Clinical Practice, 23(7), pp.944-949.	Osunkwo (2020)	Nigeria		5	35.6	.	.	.	.	2		1265	.	40.2	40.2	Not provided	Y	51.5	.	4	1	NOT PROVIDED	5	≥140 m	≥90 mm Hg o																					1
118	Pancha Mbouemboue, O., Derew, D., Tsougmo, J.O.N. and Tangyi Tamanji, M., 2016. A Community‐Based Assessment of Hypertension and Some Other Cardiovascular Disease Risk Factors in Ngaoundéré, Cameroon. International journal of hypertension, 2016(1), p.4754636.	Pancha Mbouemboue (2016)	Cameroon		1	20.4	.	.	.	.	2		700	.	36	36	Not provided	y	48.6	.	4	1	NOT PROVIDED	5	≥140 m	≥90 mm Hg o																					1
119	Brito, M., Barros, H. and Pedro, J.M., 2018. Prevalence, awareness, treatment and control of hypertension, diabetes and hypercholesterolaemia among adults in Dande municipality, Angola. Cardiovascular Journal of Africa, 29(2), pp.73-81.	Pedro (2018)	Angola		1	18	.	4	.	9.2	2	2	3515	.	32.5	32.5	not	y	37	.	4	1	NOT PROVIDED	5	≥140 m	≥90 mm Hg o		4		3																	1
120	Pengpid, S. and Peltzer, K., 2020. Prevalence, awareness, treatment and control of hypertension among adults in Kenya: cross-sectional national population-based survey. Eastern Mediterranean Health Journal, 26(8), pp.923-932.	Pengpid (2020)	Kenya		2	28.6	.	.	.	.	1		4500	.	38	38			29.2	.	4	1	NOT PROVIDED	5	≥140 m	≥90 mm Hg o																					1
121	Ploth, D.W., Mbwambo, J.K., Fonner, V.A., Horowitz, B., Zager, P., Schrader, R., Fredrick, F., Laggis, C. and Sweat, M.D., 2018. Prevalence of CKD, diabetes, and hypertension in rural Tanzania. Kidney international reports, 3(4), pp.905-915.	Ploth (2018)	Tanzania		2	38	.	.	.	25.7	1	1	739	.	35	35	rural		.	.	4	1		5	≥140 m	≥90 mm Hg o		4		3																	1
122	Plumettaz, C., Viswanathan, B. and Bovet, P., 2020. Hypertension prevalence based on blood pressure measurements on two vs. one visits: a community-based screening programme and a narrative review. International journal of environmental research and public health, 17(24), p.9395.	Plumettaz (2020)	Seychelles		2	.	.	.	.	.			619	.	.	.			38.9	.	.	1			≥140 m	≥90 mm Hg o																					2
123	Price, A.J., Crampin, A.C., Amberbir, A., Kayuni-Chihana, N., Musicha, C., Tafatatha, T., Branson, K., Lawlor, D.A., Mwaiyeghele, E., Nkhwazi, L. and Smeeth, L., 2018. Prevalence of obesity, hypertension, and diabetes, and cascade of care in sub-Saharan Africa: a cross-sectional, population-based study in rural and urban Malawi. The lancet Diabetes & endocrinology, 6(3), pp.208-222.	Price (2018)	Malawi		2	.	.	.	.	.	1	1	15013	.	.	.			.	.	.	1			≥140 m	≥90 mm Hg o																					1
124	Princewel, F., Cumber, S.N., Kimbi, J.A., Nkfusai, C.N., Keka, E.I., Viyoff, V.Z., Beteck, T.E., Bede, F., Tsoka-Gwegweni, J.M. and Akum, E.A., 2019. Prevalence and risk factors associated with hypertension among adults in a rural setting: the case of Ombe, Cameroon. Pan African Medical Journal, 34(1).	Princewell (2019)	Cameroon		1	19.8	.	.	.	.	2		243	.	.	.			.	.	4	1		5	≥140 m	≥90 mm Hg o																					2
125	Ratovoson, R., Rasetarinera, O.R., Andrianantenaina, I., Rogier, C., Piola, P. and Pacaud, P., 2015. Hypertension, a neglected disease in rural and urban areas in Moramanga, Madagascar. PloS one, 10(9), p.e0137408.	Ratovoson (2015)- rural	Madagascar		2	27	.	.	.	.	1		3621	.	35.8	35.8	Not reported	Not reported	46.4	.	4	1	The JNC 7 Report	3	140	90	N/A		N/A																		1
126	Ratovoson, R., Rasetarinera, O.R., Andrianantenaina, I., Rogier, C., Piola, P. and Pacaud, P., 2015. Hypertension, a neglected disease in rural and urban areas in Moramanga, Madagascar. PloS one, 10(9), p.e0137408.	Ratovoson (2015)- urban	Madagascar		2	29.7	.	.	.	.	1		4010	.	36.1	36.1	Not reported	Not reported	43.8	52.4	3	1	The JNC 7 Report	3	140	90																					1
127	Roba, H.S., Beyene, A.S., Mengesha, M.M. and Ayele, B.H., 2019. Prevalence of hypertension and associated factors in Dire Dawa City, Eastern Ethiopia: a community‐based cross‐sectional study. International journal of hypertension, 2019(1), p.9878437.	Roba (2019)	Ethiopia		2	62	.	.	.	.	2		872	.	40.33	40.33	Oromo and Amhara		32.8	.	4	1	WHO definitions	1	140	90	International Diabetic Association (IDA)		Fasting blood suger ≥26 mg/dl or random blood sugar≥200 mg/dl		124.98	17.18				78.92	10.13										1
128	Rush, K.L., Goma, F.M., Barker, J.A., Ollivier, R.A., Ferrier, M.S. and Singini, D., 2018. Hypertension prevalence and risk factors in rural and urban Zambian adults in western province: a cross-sectional study. Pan African Medical Journal, 30(1).	Rush (2018) - rural	Zambia		4	22.9	.	.	.	.	2		131	.	54.13	54.13	Not reported		21.5	49.8	3	1	The 2014 Clinical Practice Guidelines for the Management of Hypertension in the Community by the American Society of Hypertension and the International Society of Hypertension	5	140	90	N/A		N/A		136.22 in rural area	23.3 in rural area				79.62 in rural area	12.91 in rural area										1
129	Rush, K.L., Goma, F.M., Barker, J.A., Ollivier, R.A., Ferrier, M.S. and Singini, D., 2018. Hypertension prevalence and risk factors in rural and urban Zambian adults in western province: a cross-sectional study. Pan African Medical Journal, 30(1).	Rush (2018) - urban	Zambia		4	46.9	.	.	.	.	2		130	.	39.4	39.4			48.9	.	4	1		5	140	90					127.04 in urban area	15.39 in urban area				78.36 in urban area	10.36 in urban area										1
130	Sackou, J.K., Tiadé, M.L., Hounsa, A.A., Malik, S.K., Coulibaly, M., Desquith, A.A., Kadjo, F.K., Agoua, S.A., Oga, S. and Kouadio, L.K., 2020. Prevalence and factors associated with hypertension in Anonkoi 3, a peri-urban area in Abidjan (Côte d’Ivoire). Journal of Public Health in Africa, 10(2), p.1106.	Sackou (2019)	Côte d’Ivoire		5	18.61	.	.	.	.	2		360	.	33.51	33.51	Not reported	Not reported	40.6	.	4	1	The JNC 7 Report	3	140	90	N/A		N/A																		1
131	Sanuade, O.A., Boatemaa, S. and Kushitor, M.K., 2018. Hypertension prevalence, awareness, treatment and control in Ghanaian population: Evidence from the Ghana demographic and health survey. PloS one, 13(11), p.e0205985.	Sanuade (2018)	Ghana		5	13	.	.	.	.	1		13265	.	29.6	29.6	Akan, Ga Adangbe, Ewe, Mole-Dagbani	Not reported	29.1	.	4	1	Not listed???	5	140	90																					1
132	Simo LP, Agbor VN, Noubiap JJN, et al. Hypertension prevalence, associated factors, treatment and control in rural Cameroon: a cross-sectional study. BMJ Open 2020;10:e040981. doi:10.1136/ bmjopen-2020-040981	Simo (2020)	Cameroon		1	40.9	.	.	.	.	2		526	53	.	53	Not listed??	Not reported	32.9	.	4	1	JNC 8 blood pressure guideline	3	140	90	N/A		N/A																		1
133	Soubeiga, J.K., Millogo, T., Bicaba, B.W., Doulougou, B. and Kouanda, S., 2017. Prevalence and factors associated with hypertension in Burkina Faso: a countrywide cross-sectional study. BMC Public Health, 17(1), p.64.	Soubeiga (2017)	Burkina Faso		5	18	.	.	.	.	2		4629	.	.	.	Not reported	Not reported	.	72.18	3	1	The JNC 7 Report	3	140	90																					1
134	Stanifer JW, Cleland CR, Makuka GJ, Egger JR, Maro V, Maro H, et al. (2016) Prevalence, Risk Factors, and Complications of Diabetes in the Kilimanjaro Region: A Population- Based Study from Tanzania. PLoS ONE 11(10): e0164428. doi:10.1371/journal.pone.0164428	Stanifer (2016)	Tanzania		2	21.7	.	.	.	.	1	1	481	.	.	.	Not reported	Not reported	.	.	4	4		5																							1
135	Stephens JH, Addepalli A, Chaudhuri S, Niyonzima A, Musominali S, Uwamungu JC, et al. (2021) Chronic Disease in the Community (CDCom) Program: Hypertension and noncommunicable disease care by village health workers in rural Uganda. PLoS ONE 16(2): e0247464.	Stephens (2021)	Uganda		2	22	.	.	.	.	1		4283	.	61	61	Not reported	Not reported	32	100	1	1	WHO guidelines	1	140	90					143??					81??											2
136	Tesfaye, T.D., Temesgen, W.A., Kasa, A.S. and Yismaw, Y.S., 2019. Prevalence and associated factors of hypertension in Amhara regional state city and its’ surrounding rural districts: a community-based cross-sectional study. African health sciences, 19(3), pp.2580-2590.	Tesfaye (2019)	Ethiopia		2	.	.	.	.	.			1405	.	36.99	36.99	Not reported	Not reported	43.3	50.8	.	1	Not Listsed??		140	90					113.48	16.78				71.96	11.56										1
137	Tesfaye Yunka, T., Berhanu Mogas, S., Zawdie, B., Tamiru, D., Tesfaye, Y., Kebede, A., Tadesse, M., Kebede Gudina, E. and Sena Dadi, L., 2020. The hidden burden of diabetes mellitus in an urban community of southwest ethiopia. Diabetes, Metabolic Syndrome and Obesity, pp.2925-2933.	Tesfaye (2020)	Ethiopia		2	3.1	.	.	.	.	2		915	.	38.4	38.4	Not reported	Not reported	52	0	2	1	The JNC 7 Report	3	140	90	American Diabetes Association and IDF diabetes mellitus classification criteria with fasting blood glucose (FBG)		FBG of ≥126 mg/dl and random blood glucose (RBG) of ≥200 mg/dl being considered as positive for DM; Pre-diabetes, FBG: ≤100 mg/dl to <126 mg/dl and RBG: ≤140 mg/dl to <199 mg/dl																		1
138	Ugwuja, E.I., Ezenkwa, U.S., Nwibo, A.N., Ogbanshi, M., Idoko, O. and Nnabu, R., 2015. Prevalence and determinants of hypertension in an agrarian rural community in southeast Nigeria. Annals of medical and health sciences research, 5(1), pp.45-49.	Ugwaja (2015)	Nigeria		5	23.2	.	.	.	.	2		267	.	41.9	41.9	Not reported	Not reported	31.8	100	1	1	WHO guidelines	1	140	90					147.3	19.5				95.1	11.5										2
139	Wachamo, D., Geleta, D. and Woldesemayat, E.M., 2020. Undiagnosed hypertension and associated factors among adults in Hawela Tula sub-city, Hawassa, Southern Ethiopia: a community-based cross-sectional study. Risk Management and Healthcare Policy, pp.2169-2177.	Wachamo (2020)	Ethiopia		2	12.3	.	.	.	.	2		383	.	33.5	33.5	Not reported	Not reported	48.8	67.4	3	1	Guidelines on clinical and programmatic management of major non-communicable diseases.	5	140	90																					1
140	Wanghi, G.I., Mutombo, P.B. and Sumaili, E.K., 2019. Prevalence and determinants of hypertension among students of the University of Kinshasa, Democratic Republic of Congo: a cross-sectional study. African Health Sciences, 19(4), pp.2854-2862.	Wanghi (2019)	Republic of Congo		1	26.4	.	.	.	.	2		1281	.	23.1	23.1	Not Listed	Not reported	44.5	.	4	1	ACC/AHA guideline	2	140	90																					2
141	Wolde, H.F., Derso, T., Biks, G.A., Yitayal, M., Ayele, T.A., Gelaye, K.A., Demissie, G.D., Azale, T., Misganaw, B., Kebede, A. and Teshome, D.F., 2020. High hidden burden of diabetes mellitus among adults aged 18 years and above in urban Northwest Ethiopia. Journal of diabetes research, 2020(1), p.9240398.	Wolde (2020)	Ethiopia		2	6.34	.	.	.	.	2	1	773	33	.	33	Not reported	Not reported	38.3	.	4	1	European Society of Hypertension practice guidelines for ambulatory blood pressure monitoring	4	140	90	WHO guideline		fasting blood sugar ðFBSÞ ≥ 126 mg/dl																		1
142	Wondemagegn, A.T., Bizuayehu, H.M., Abie, D.D., Ayalneh, G.M., Tiruye, T.Y. and Tessema, M.T., 2017. Undiagnosed diabetes mellitus and related factors in East Gojjam (NW Ethiopia) in 2016: a community-based study. Journal of public health research, 6(1), pp.jphr-2017.	Wondemagegn (2017)	Ethiopia		2	.	.	.	.	11.5		2	722	.	49	49	Not reported	Not reported	59	60.8	3	.					WHO recommendations	1	fasting glucose levels >126 mg/dL	1											Not reported?						1
143	Yadecha, B., Tekle, F., Fetensa, G., Habte, A. and Zeleke, B., 2020. Prevalence of hypertension and its associated factors among Gimbi town residents, Ethiopia: a community-based cross-sectional study. Integrated blood pressure control, pp.171-179.	Yadecha (2020)	Ethiopia		2	33.5	.	.	.	.	1		471	.	32.37	32.37	Not reported?		47.9	.	4	1	WHO definitions	1	140	90					117.78					81.31											1
144	Yaya, S., El-Khatib, Z., Ahinkorah, B.O., Budu, E. and Bishwajit, G., 2021. Prevalence and socioeconomic factors of diabetes and high blood pressure among women in Kenya: A cross-sectional study. Journal of epidemiology and global health, 11(4), pp.397-404.	Yaya (2021)	Kenya		2	.	.	.	.	1.3	1	1	14728	.	.	.			0	59.5	3	.	No guideline				No guideline	4		3																	2
145	Zekewos, A., Loha, E., Egeno, T., Wubshet, K. and Merga, Z., 2018. Prevalence of diabetes mellitus and associated factors in Southern Ethiopia: a community based study. Ethiopian journal of health sciences, 28(4).	Zekewos (2018)	Ethiopia		2	1.9	.	.	.	.	2		2670	32	.	.	Sidama	Not reported	56.9	100	1	1	Hypertension was defined based on WHO criteria	1	140	90	American Diabetes Association’s guideline		random blood glucose levels <140mg/dl was considered as normal, 140-199mg/dl as impaired glucose regulation and ≥200mg/dl defined as diabetes		115.1	19.6				74.6	12.6				105.2		35.5				1
146	Zekewos, A., Egeno, T. and Loha, E., 2019. The magnitude of hypertension and its risk factors in southern Ethiopia: A community based study. PLoS One, 14(8), p.e0221726.	Zekewos (2019)	Ethiopia		2	21.8	.	.	.	.	2		1952	40	.	.	Sidama	Not reported	53.4	100	1	1	Hypertension was defined based on WHO criteria	1	140	90					117	21.1				75.5	13.3										1
147	Adeke, Azuka & Chori, Babangida & Neupane, Dinesh & Sharman, James & Odili, Augustine. (2022). Socio-demographic and lifestyle factors associated with hypertension in Nigeria: results from a country-wide survey. Journal of Human Hypertension. 10.1038/s41371-022-00673-1.	Adeke (2022)	Nigeria		5	28.6	.	.	.	.	.	.	3782	.	.	.	.	.	43.7	52.5	3	1	ESC/ESH	4	140	90	N/A		N/A		.	.	.	.	.	.	.	.	.	.	.	.	.	.	.	.	1
148	Agongo G, Raal F, Nonterah EA, Debpuur C, Oduro AR, Ramsay M, et al. (2022) Non-HDL-C and LDL-C/HDL-C are associated with self-reported cardiovascular disease in a rural West African population: Analysis of an array of lipid metrics in an AWI-Gen sub-study. PLoS ONE 17(12): e0278375.	Agongo (2022)	Ghana		5	21.7	0.76	.	1.58	.	.	.	1839	.	51	51	.	.	46	.	4	1	JNC 7	3	140	90	N/A		N/A		.	.	.	.	.	.	.	.	.	.	.	.	.	.	.	.	1
149	Aheto JMK, Gates T, Babah R, Takramah W(2023) Joint modelling of systolic and diastolic blood pressure and its associated factors among women in Ghana: Multivariate response multilevel modelling methods. PLOS Glob Public Health 3(4): e0001613.	Aheto (2023)	Ghana		5	12.3	.	.	.	.	.	.	4744	.	.	.	.	.	0	.	4	4	Not reported	5	.	.	N/A		N/A		.	.	.	.	.	.	.	.	.	.	.	.	.	.	.	.	2
150	Aheto, J.M.K. and Dagne, G.A., 2021. Multilevel modeling, prevalence, and predictors of hypertension in Ghana: Evidence from Wave 2 of the World Health Organization's Study on global AGEing and adult health. Health Science Reports, 4(4), p.e453.	Aheto (2021)	Ghana		5	27.3	.	.	.	.	.	.	4667	.	.	.	Akan	Y	41.31	.	4	1	JNC 7	3	140	90	N/A		N/A		.	.	.	.	.	.	.	.	.	.	.	.	.	.	.	.	2
151	Ajayi, I.O., Balogun, W.O., Olopade, O.B., Ajani, G.O., Soyoye, D.O., Bolarinwa, O.A., Olamoyegun, M.A., Alatishe-Muhammad, B.W., Odeniyi, I.A., Odukoya, O. and Fasanmade, O.A., 2023. Prevalence of haemoglobin A1c based dysglycaemia among adult community dwellers in selected states in Nigeria: a descriptive cross-sectional study. Frontiers in Endocrinology, 14, p.1192491.	Ajayi (2023)	Nigeria		5	0.367	.	.	.	10.7	.	.	2708	.	48.1	48.1	Yoruba	Y	34.2	.	4	1	JNC 7	3	140	90	IDF	3	200mg/Dl	3	.	.	.	.	.	.	.	.	.	.	.	.	.	.	.	.	2
152	Anto EO, Boadu WIO, Korsah EE, Ansah E, Adua E, Frimpong J, et al. (2023) Unrecognized hypertension among a general adult Ghanaian population: An urban community-based crosssectional study of prevalence and putative risk factors of lifestyle and obesity indices. PLOS Glob Public Health 3(5): e0001973.	Anto (2023)	Ghana		5	0.184	.	.	.	.	.	.	1288	.	.	.	Akan	Y	46.7	.	4	1	ESC/ESH	4	140	90	N/A		.		.	.	.	.	.	.	.	.	.	.	.	.	.	.	.	.	1
153	Bappah, B.S., Shittu, A., Usman, J.S., Nuhu, J.M., Sumaila, F.G., Ahmad, A.A. and Mohammed, J., 2022. Prevalence and correlates of undiagnosed hypertension among staff of a Nigerian university community. Pan African Medical Journal, 42(1).	Bappah (2022)	Nigeria		5	27.8	.	.	.	.	.	.	281	.	34.5	34.5	.	.	56.2	.	4	1	JNC 7	3	140	90	N/A		.		126.5	13.39	.	.	.	82.8	8.16	.	.	.	.	.	.	.	.	.	1
154	Chinedu, S.N., Iheagwam, F.N., Onuoha, M.K., Joshua, G.N. and DeCampos, O.C., 2022. Stage 2 hypertension and electrocardiogram abnormality: evaluating the risk factors of cardiovascular diseases in Nigeria. High Blood Pressure & Cardiovascular Prevention, 29(2), pp.197-206.	Chinedu (2022)- stage 1 hypertensive	Nigeria		5	29	.	.	.	.	.	.	717	.	39.9	39.9	.	.	62.5	.	4	2	2017 guideline by ACC/AHA/AAPA/ABC/ACPM/AGS/APhA/ASH/ASPC/NMA/PCNA	2	130	80	N/A		.		126.5	21.3	.	124.87	128.07	80	13.3	.	78.97	80.97	.	.	.	.	.	.	1
155	Chinedu, S.N., Iheagwam, F.N., Onuoha, M.K., Joshua, G.N. and DeCampos, O.C., 2022. Stage 2 hypertension and electrocardiogram abnormality: evaluating the risk factors of cardiovascular diseases in Nigeria. High Blood Pressure & Cardiovascular Prevention, 29(2), pp.197-206.	Chinedu (2022)- stage 2 hypertensive	Nigeria		5	37.00	.	.	.	.	.	.	717	.	39.9	39.9	.	.	62.5	.	4	1	2017 guideline by ACC/AHA/AAPA/ABC/ACPM/AGS/APhA/ASH/ASPC/NMA/PCNA	2	140	90	N/A		.		126.5	21.3	.	124.87	128.07	80	13.3	.	78.97	80.97	.	.	.	.	.	.	1
156	Dai, B., Addai-Dansoh, S., Nutakor, J.A., Osei-Kwakye, J., Larnyo, E., Oppong, S., Boahemaa, P.Y. and Arboh, F., 2022. The prevalence of hypertension and its associated risk factors among older adults in Ghana. Frontiers in Cardiovascular Medicine, 9, p.990616.	Dai (2022)	Ghana		5	53.72	2.1	.	.	3.88	.	1	3997	.	64	64	.	.	46.84	59.49	3	2	Not reported	5	130	80	Not reported	4	.	3	.	.	.	.	.	.	.	.	.	.	.	.	.	.	.	.	3
157	Damtie, S., Workineh, L., Berhan, A., Tiruneh, T., Legese, B., Getie, B., Kiros, T. and Eyayu, T., 2023. The magnitude of undiagnosed diabetes mellitus, prediabetes, and associated factors among adults living in Debre Tabor town, northcentral Ethiopia: A community-based cross-sectional study. Heliyon, 9(7).	Damtie (2023)	Ethiopia		2	10.3	.	.	.	4.9	.	.	407	.	35	35	.	.	47.9	.	4	1	Third Report of the National Cholesterol Education Program (NCEP)	5	140	90	ADA	2	126 mg/dl	1	.	.	.	.	.	.	.	.	.	.	.	.	.	.	.	.	1
158	Diawara, A., Coulibaly, D.M., Hussain, T.Y.A., Cisse, C., Li, J., Wele, M., Diakite, M., Traore, K., Doumbia, S.O. and Shaffer, J.G., 2023. Type 2 diabetes prevalence, awareness, and risk factors in rural Mali: a cross-sectional study. Scientific Reports, 13(1), p.3718.	Diawara (2023)	Côte d’Ivoire		5	45	.	.	.	7.5	.	.	412	.	.	.	Peulh	Y	34.7	.	4	1	Not reported	5	140	90	IDF	3	126 mg/dl	1	.	.	.	.	.	.	.	.	.	.	.	.	.	.	.	.	1
159	Dorgbetor, C.I., Dickson, K.S., Kwabena Ameyaw, E. and Setorwu Adde, K., 2022. Prevalence and associated factors of hypertension among women in Southern Ghana: evidence from 2014 GDHS. International Journal of Hypertension, 2022(1), p.9700160.	Dorgbetor (2022)	Ghana		5	16.2	.	.	.	.	.	.	5662	.	.	.	Akan	Y	0	40.5	3	1	JNC7	3	140	90	N/A		.		.	.	.	.	.	.	.	.	.	.	.	.	.	.	.	.	2
160	Elias, S. and Dadi, T.K., 2023. Prevalence of undiagnosed hypertension and associated factors among adults in Mizan‐Aman Town, Bench Sheko Zone, Southwest Ethiopia: a community‐based cross‐sectional study. Advances in Medicine, 2023(1), p.2746284.	Elias (2023)	Ethiopia		2	14.8	.	.	.	24.4	.	1	759	.	38.85	38.85	Bench	Y	65.3	.	4	1	WHO	1	140	90	N/A	4	.	3	119.97	17.4	.	.	.	80.48	11.74	.	.	.	.	.	.	.	.	.	1
161	Essa, E., Shitie, D., Yirsaw, M.T. and Wale, M.Z., 2022. Undiagnosed hypertension and associated factors among adults in Debre Markos town, North-West Ethiopia: a community-based cross-sectional study. SAGE Open Medicine, 10, p.20503121221094223.	Essa (2022)	Ethiopia		2	12.7	.	.	.	1.3	.	1	600	.	36.32	36.32	.	.	45	.	4	1	Not reported	5	140	90	N/A	4	.	3	.	.	.	.	.	.	.	.	.	.	.	.	.	.	.	.	1
162	Ezeala-Adikaibe, B.A., Mbadiwe, C.N., Okafor, U.H., Nwobodo, U.M., Okwara, C.C., Okoli, C.P., Anyim, O.B., Anigbo, E.G., Chime, P.E., Ezeme, M.S. and Onyebueke, C.G., 2023. Prevalence of hypertension in a rural community in southeastern Nigeria; an opportunity for early intervention. Journal of Human Hypertension, 37(8), pp.694-700.	Ezeala-Adikaibe (2023)	Nigeria		5	27.6	.	.	.	.	.	.	1082	.	41.9	41.9	.	.	35.8	.	4	1	ESH	4	140	90	N/A		.		125.7	.	.	124.6	126.8	68.7	.	.	68	69.4	109	.	.	106.7	111.2	.	2
163	Feyisa BR, Tamiru A, Debelo S, et al. Magnitude of hypertension and its association with obesity among employees of Wallaga University, Ethiopia: a cross-sectional study. BMJ Open 2023;13:e070656. doi:10.1136/ bmjopen-2022-070656	Feyisa (2023)	Ethiopia		2	14.4	.	.	.	.	.	.	.	.	31.78	31.78	Oromo	Y	54.5	.	4	1	WHO	1	140	90	N/A		.		.	.	.	.	.	.	.	.	.	.	.	.	.	.	.	.	1
164	Gelassa, F.R., Birhanu, A., Shibiru, A., Nagari, S.L. and Jabena, D.E., 2022. Undiagnosed status and associated factors of hypertension among adults living in rural of central, Ethiopia, 2020: Uncovering the hidden magnitude of hypertension. Plos one, 17(12), p.e0277709.	Gelassa (2022)	Ethiopia		2	21.32	.	.	.	.	.	.	589	.	37.2	37.2	Oromo	Y	54	.	4	1	British Society for hematology standard	5	140	90	N/A		.		.	.	.	.	.	.	.	.	.	.	.	.	.	.	.	.	2
165	González Fernández, L., Firima, E., Gupta, R., Sematle, M.A.P., Khomolishoele, M., Molulela, M., Bane, M., Meli, R., Tlahali, M., Lee, T. and Chammartin, F., 2024. Prevalence and determinants of cardiovascular risk factors in Lesotho: a population-based survey. International Health, 16(3), pp.313-324.	Gonzalez Fernandez (2023)	Lesotho		4	13.4	0.2	.	.	4.2	.	.	6061	39	.	.	.	.	47.8	47.1	3	1	Not reported	5	140	90	Not reported	4	11.1 mmol/l	2	.	.	.	.	.	.	.	.	.	.	.	.	.	.	.	.	1
166	Grundlingh, N., Zewotir, T.T., Roberts, D.J. and Manda, S., 2022. Assessment of prevalence and risk factors of diabetes and pre-diabetes in South Africa. Journal of Health, population and Nutrition, 41(1), p.7.	Grundlingh (2022)	South Africa		4	.	.	.	.	21.9	.	.	6442	.	.	.	.	.	37.9	.	4	.	N/A	5	.	.	ADA	2	6.5% HbA1c	4	.	.	.	.	.	.	.	.	.	.	.	.	.	.	.	.	2
167	Ibrahim, U.M., Jibo, A.M., Muazu, S., Zubairu, Z., Ringim, S.U., Namadi, F.A., Ringim, S.H., Buba, L.F., Jalo, R.I., Tsiga-Ahmed, F.I. and Abdulsalam, K., 2023. Factors associated with hypertension among adults in high burden kidney disease areas of Jigawa State, Nigeria: A cross-sectional survey. Nigerian Postgraduate Medical Journal, 30(4), pp.275-284.	Ibrahim (2023)- systolic	Nigeria		5	32.1	.	.	.	5.8	.	.	361	45	.	.	.	.	61.8	50.7	3	1	WHO STEPS surveillance	1	140	90	N/A	4	.	3	132	25.1		80	230	86	15	.	40	139	.	.	.	.	.	.	1
168	Ibrahim, U.M., Jibo, A.M., Muazu, S., Zubairu, Z., Ringim, S.U., Namadi, F.A., Ringim, S.H., Buba, L.F., Jalo, R.I., Tsiga-Ahmed, F.I. and Abdulsalam, K., 2023. Factors associated with hypertension among adults in high burden kidney disease areas of Jigawa State, Nigeria: A cross-sectional survey. Nigerian Postgraduate Medical Journal, 30(4), pp.275-284.	Ibrahim (2023)- diastolic	Nigeria		5	36.8	.	.	.	5.8	.	.	361	45	.	.	.	.	61.8	50.7	3	1	WHO STEPS surveillance	1	140	90	N/A	4	.	3	132	25.1		80	230	86	15	.	40	139	.	.	.	.	.	.	1
169	Issaka A, Stevenson C, Paradies Y, et al. Association between urban–rural location and prevalence of type 2 diabetes and impaired fasting glucose in West Africa: a cross–sectional population– based epidemiological study. BMJ Open 2023;13:e063318. doi:10.1136/ bmjopen-2022-063318	Issaka (2023)- Urban	Burkina Faso, Benin, Mali, Liberia, Ghana		5	30	.	.	.	6.2	.	.	15468	.	.	.	.	.	47.8	50.5	3	1	WHO STEPS surveillance	1	140	90	WHO	1	7.0mmol/L	1	.	.	.	.	.	.	.	.	.	.	.	.	.	.	.	.	2
170	Issaka A, Stevenson C, Paradies Y, et al. Association between urban–rural location and prevalence of type 2 diabetes and impaired fasting glucose in West Africa: a cross–sectional population– based epidemiological study. BMJ Open 2023;13:e063318. doi:10.1136/ bmjopen-2022-063318	Issaka (2023)- Rural	Burkina Faso, Benin, Mali, Liberia, Ghana		5	24.7	.	.	.	2.5	.	.	15468	.	.	.	.	.	47.8	50.5	3	1	WHO STEPS surveillance	1	140	90	WHO	1	7.0mmol/L	1	.	.	.	.	.	.	.	.	.	.	.	.	.	.	.	.	2
171	Van Rensburg, Z.J., Vincent-Lambert, C., Razlog, R. and Phaladze, N., 2023. Prevalence of hypertension in a sample of community members in a low-income peri-urban setting in Gaborone, Botswana. Journal of Public Health in Africa, 14(2), p.2068.	Janse (2023)- Hypertension stage 1	Botswana		4	16	.	.	.	.	.	.	364	.	.	.	.	.	39.6	.	4	1	American Heart Association	2	140	90	N/A		.		.	.	.	.	.	.	.	.	.	.	.	.	.	.	.	.	2
172	Van Rensburg, Z.J., Vincent-Lambert, C., Razlog, R. and Phaladze, N., 2023. Prevalence of hypertension in a sample of community members in a low-income peri-urban setting in Gaborone, Botswana. Journal of Public Health in Africa, 14(2), p.2068.	Janse (2023)- Hypertension stage 2	Botswana		4	5	.	.	.	.	.	.	364	.	.	.	.	.	39.6	.	4	3	American Heart Association	2	160	100	N/A		.		.	.	.	.	.	.	.	.	.	.	.	.	.	.	.	.	2
173	Jobe, M., Mactaggart, I., Bell, S., Kim, M.J., Hydara, A., Bascaran, C., Njai, M., Badjie, O., Perel, P., Prentice, A.M. and Burton, M.J., 2024. Prevalence of hypertension, diabetes, obesity, multimorbidity, and related risk factors among adult Gambians: a cross-sectional nationwide study. The Lancet Global Health, 12(1), pp.e55-e65.	Jobe (2024)	The Gambia		5	47	.	.	.	6	.	.	9188	.	.	.	Mandinka	Y	50	41.2	3	1	Not reported	5	140	90	Not reported	4	7.0mmol/L	1	.	.	.	.	.	.	.	.	.	.	.	.	.	.	.		1
174	Kamerman, P., 2022. Underdiagnosis of hypertension and diabetes mellitus in South Africa. South African Medical Journal, 112(1), pp.53-60.	Kamerman (2022)	South Africa		4	37.1	.	.	.	11.4	.	.	10366	.	.	.	.	.	40.7	.	4	1	2014 South African hypertension practice guideline	5	140	90	ADA	2	6.5% HbA1c	4	.	.	.	.	.	.	.	.	.	.	.	.	.	.	.	.	3
175	Kilama, D., Ayella, D.O., Asiimwe, I., Nakibuuka, B., Laker, F. and Bongomin, F., 2023. Undiagnosed Hypertension Among Market Salespersons in Kitgum Central Market, Northern Uganda. Integrated blood pressure control, pp.37-46.	Kilama (2023)	Uganda		2	16.7	.	.	.	.	.	.	240	.	39.4	39.4	.	.	16.7	11.67	3	1	Not reported	5	140	90	N/A		.		.	.	.	.	.	.	.	.	.	.	.	.	.	.	.	.	1
176	Kohler IV, Sudharsanan N, Bandawe C, Kohler H-P (2022) Aging and hypertension among the global poor—Panel data evidence from Malawi. PLOS Glob Public Health 2(6): e0000600	Kohler (2022)- T1, 2013	Malawi		2	42.5	.	.	.	.	.	.	1229	.	.	.	.	.	.	.	4	1	HRS 2010 Study Materials	5	140	90	N/A		.		.	.	.	.	.	.	.	.	.	.	.	.	.	.	.	.	2
177	Kohler IV, Sudharsanan N, Bandawe C, Kohler H-P (2022) Aging and hypertension among the global poor—Panel data evidence from Malawi. PLOS Glob Public Health 2(6): e0000600	Kohler (2022)- T2, 2017	Malawi		2	41	.	.	.	.	.	.	1516	.	.	.	.	.	.	.	4	1	HRS 2010 Study Materials	5	140	90	N/A		.		.	.	.	.	.	.	.	.	.	.	.	.	.	.	.	.	2
178	Konlan, K.D., Lee, H. and Afaya, A., 2024. Prevalence and risk factors of hypertension among adolescents living in Ghana. International Journal of Environmental Health Research, 34(3), pp.1431-1442.	Konlan (2024)	Ghana		5	11.5	.	.	.	.	.	.	694	.	.	.	.	.	43.2	.	4	1	guidelines of hypertension management	5	140	90	N/A		.		.	.	.	.	.	.	.	.	.	.	.	.	.	.	.	.	2
179	Koye DN, Melaku YA, Gelaw YA, et al. Mapping national, regional and local prevalence of hypertension and diabetes in Ethiopia using geospatial analysis. BMJ Open 2022;12:e065318. doi:10.1136/ bmjopen-2022-065318	Koye (2022)	Ethiopia		2	19.2	.	.	.	2.8	.	.	9801	.	.	.	.	.	.	.	4	1	ACC/AHA	2	140	90	.	4	7.0mmol/L	1	.	.	.	.	.	.	.	.	.	.	.	.	.	.	.	.	2
180	Kumma WP, Lindtjørn B, Loha E (2021) Prevalence of hypertension, and related factors among adults in Wolaita, southern Ethiopia: A community-based cross-sectional study. PLoS ONE 16(12): e0260403.	Kumma (2021)	Ethiopia		2	31.3	.	.	.	.	.	.	2483	35	.	.	Wolaita	Y	52.9	49.9	3	3	ESC/ESH	4	140	90	N/A		.		.	.	.	.	.	.	.	.	.	.	.	.	.	.	.	.	1
181	Lebuso, M. and De Wet-Billings, N., 2022. The prevalence and socio-demographic correlates of hypertension among women (15–49 years) in Lesotho: a descriptive analysis. BMC Public Health, 22(1), p.562.	Lebuso (2022)	Lesotho		4	18.8	.	.	.	.	.	.	3353	.	.	.	.	.	0	67	3	3	JNC7	3	140	90	N/A		.		.	.	.	.	.	.	.	.	.	.	.	.	.	.	.	.	2
182	Madede, T., Damasceno, A., Lunet, N., Augusto, O., Silva-Matos, C., Beran, D. and Levitt, N., 2022. Changes in prevalence and the cascade of care for type 2 diabetes over ten years (2005-2015): results of two nationally representative surveys in Mozambique. BMC Public Health, 22(1), p.2174.	Madede (2022)	Mozambique		2	.	.	.	.	7.4	.	.	1321	.	41.4	41.4	.	.	38.4	58.7	3	.	.	.	.	.	WHO	1	6.1 mmol/l FBG	1	.	.	.	.	.	.	.	.	.	.	.	.	.	.	.	.	1
183	Madela, S.L.M., Harriman, N.W., Sewpaul, R., Mbewu, A.D., Williams, D.R., Sifunda, S., Manyaapelo, T., Nyembezi, A. and Reddy, S.P., 2023. Individual and area-level socioeconomic correlates of hypertension prevalence, awareness, treatment, and control in uMgungundlovu, KwaZulu-Natal, South Africa. BMC Public Health, 23(1), p.417.	Madela (2023)	South Africa		4	44.4	.	.	.	13.9	.	.	7303	.	.	.	.	.	27.6	.	4	1	KwaZulu-Natal Department of Health Adult Primary Care (APC) guidelines for diagnosing hypertension and diabetes	5	140	90	KwaZulu-Natal Department of Health Adult Primary Care (APC) guidelines for diagnosing hypertension and diabetes	4	11.0 mmol/L RBG	2	.	.	.	.	.	.	.	.	.	.	.	.	.	.	.	.	2
184	Malindisa, E.K., Balandya, E., Mashili, F., Iddi, S. and Njelekela, M., 2022. The magnitude of type 2 diabetes mellitus and cardiovascular disease risk factors among young adults in urban settings: a cross-sectional survey in Mwanza, Tanzania. Pan African Medical Journal, 42(1).	Malindisa (2022)	Tanzania		2	34.3	.	29.8	.	7.8	.	.	245	21	.	21	.	.	39.6	.	4	1	JNC	3	140	90	WHO	1	11mmol/L RBG	2	.	.	.	.	.	.	.	.	.	.	.	.	.	.	.	.	1
185	Mekonene, M., Baye, K. and Gebremedhin, S., 2023. Epidemiology of hypertension among adults in Addis Ababa, Ethiopia. Preventive Medicine Reports, 32, p.102159.	Mekonene (2023)	Ethiopia		2	22.1	.	.	.	.	.	.	.	.	31.2	31.2	.	.	48.3	.	4	1	JNC7 and AHA	3	.	.	N/A		.		119.3	.	.	117.9	120.6	79.2	.	.	78.3	80.1	.	.	.	.	.	.	2
186	Motuma, A., Gobena, T., Roba, K.T., Berhane, Y., Worku, A., Regassa, L.D. and Tolera, A., 2023. Co-occurrence of hypertension and type 2 diabetes: prevalence and associated factors among Haramaya University employees in Eastern Ethiopia. Frontiers in Public Health, 11, p.1038694.	Motuma (2023)	Ethiopia		2	27.3	.	.	.	7.4	.	.	1164	.	35	35	Amhara	Y	51.4	.	4	1	WHO STEPS surveillance	1	140	90	WHO STEPS surveillance	1	126mg/dL	1	124.4	16.6	.	.	.	79.5	10.5	.	.	.	87.69	29.62	.	.	.	341	1
187	Muyer, M.T.M.C., Botomba, S., Poka, N., Mpunga, D., Sibongwere, D.K., Peñalvo, J.L., Sagastume, D. and Mapatano, M.A., 2022. Diabetes prevalence and risk factors, underestimated without oral glucose tolerance test, in rural Gombe-Matadi Adults, Democratic Republic of Congo, 2019. Scientific Reports, 12(1), p.15293.	Muyer (2022)	Republic of Congo		1	20.4	.	.	.	6.7	.	.	1600	.	.	.	Kongo central	Y	47.2	.	4	1	ESH	4	140	90	ADA/IDF	4	126mg/dL	1	.	.	.	.	.	.	.	.	.	.	.	.	.	.	.	.	2
188	Ngwa, N.E., Matsha, T.E., Lombard, C., Levitt, N., Sobngwi, E., Kengne, A.P. and Peer, N., 2022. Cardiometabolic profile and leukocyte telomere length in a Black South African population. Scientific Reports, 12(1), p.3323.	Ngwa (2022)	South Africa		4	23.1	.	.	.	11.5	.	.	676	42	.	.	.	.	34.2	.	4	1	ESC/ESH	4	140	90	WHO	1	7.0mmol/L	1	.	.	.	.	.	.	.	.	.	.	.	.	.	.	.	.	1
189	Ntaganda, E., Mugeni, R., Harerimana, E., Ngoga, G., Dusabeyezu, S., Uwinkindi, F., Utumatwishima, J.N., Mutimura, E., Davila-Roman, V.G., Schechtman, K. and Nishimwe, A., 2022. High rates of undiagnosed and uncontrolled hypertension upon a screening campaign in rural Rwanda: a cross-sectional study. BMC Cardiovascular Disorders, 22(1), p.197.	Ntaganda (2022)	Rwanda		2	21.2	.	.	.	16.6	.	.	4284	.	46	46	.	.	43.6	100	1	1	ACC/AHA	2	140	90	ADA	2	100 mg/dL blood glucose	3	127	18	.	.	.	76	11	.	.	.	101	22	.	.	.	.	2
190	Obagha, C.E., Danladi, B., Kamateeka, M., Chori, B.S., Ogbonnaya, U., Maduka, D., Nguku, P., Osunkwo, D.A. and Odili, A.N., 2022. Unmet needs of hypertension care in Nigeria: results of the community action against non-communicable diseases (COMAAND) project preintervention survey. Blood Pressure Monitoring, 27(1), pp.27-32.	Obagha (2022)	Nigeria		5	43.3	.	.	.	2.3	.	1	372	.	48.9	8.9	.	.	55.6	.	4	1	ESH	4	140	90	N/A	4	.	3	135	20	.	.	.	80.6	11.8	.	.	.	.	.	.	.	.	.	2
191	Oluwadiya, K.S., Raimi, T.H., Dada, S.A., Dele-Ojo, B.F., Adeoti, A.O., Solomon, O.O., Amu, E., Awoleke, J.O., Atiba, S.A., Babatola, A.O. and Dada, M.U., 2023. Uncovering the Burden of Diabetes in Ekiti State, Nigeria: Insights From a Statewide, Household-Based, Cross-Sectional Study. Cureus, 15(12).	Oluwadiya (2023)	Nigeria		5	21.1	.	.	.	6.5	.	.	3043	.	44.4	44.4	Yoruba	.	25.8	59.3	3	1	WHO	1	140	90	WHO	1	7.0 mmol/L FPG	1	.	.	.	.	.	.	.	.	.	.	.	.	.	.	.	.	1
192	Omar, S.M., Musa, I.R., Abdelbagi, O., Sharif, M.E. and Adam, I., 2022. The association between glycosylated haemoglobin and newly diagnosed hypertension in a non-diabetic Sudanese population: a cross-sectional study. BMC cardiovascular disorders, 22(1), p.208.	Omar (2022)	Sudan		3	0.299	.	.	.	.	.	.	384	56	.	.	.	.	27.9	.	4	1	ASH/ISH	5	140	90	ADA/IDF		0.065		.	.	.	.	.	.	.	.	.	.	.	.	.	.	.	.	1
193	Paulose, T., Nkosi, Z.Z. and Endriyas, M., 2022. Prevalence of hypertension and its associated factors in Hawassa city administration, Southern Ethiopia: Community based cross-sectional study. Plos one, 17(3), p.e0264679.	Paulose (2022)	Ethiopia		2	21.2	.	.	.	.	.	.	612	.	.	.	.	.	53.4	33.3	3	1	WHO	1	140	90	N/A		.		115.27	11.09	.	18.1	24.7	75.75	11.05	.	.	.	.	.	.	.	.	.	1
194	Pengpid, S. and Peltzer, K., 2022. Undiagnosed hypertension in Sudan: results of the cross-sectional national STEPS survey in 2016. Pan African Medical Journal, 42(1).	Pengpid (1) (2022)	Sudan		3	0.262	1.2	11	.	6	.	.	7226	37	.	37	.	.	36.9	62.4	3	1	WHO	1	140	90	N/A	4	.	3	.	.	.	.	.	.	.	.	.	.	.	.	.	.	.	.	2
195	Pengpid, S. and Peltzer, K., 2022. Prevalence and associated factors of undiagnosed hypertension among adults in the Central African Republic. Scientific reports, 12(1), p.19007.	Pengpid (2) (2022)	Republic of Congo		1	69.8	.	23.2	.	15.2	1	.	1373	.	.	.	Mandia or Ngbaka Bantou	Y	49.9	.	4	1	WHO STEPS surveillance	1	140	90	WHO STEPS surveillance	1	7.0mmol/L	1	148.5	18.5	.	.	.	6.2	11.2	.	.	.	.	.	.	.	.	.	2
196	Pengpid S, Peltzer K. Behavioural and biological risk factors of non-communicable diseases among adults in Cabo Verde: a repeated cross-sectional study of the 2007 and 2020 national community-based surveys. BMJ Open 2023;13:e073327. doi:10.1136/ bmjopen-2023-073327	Pengpid (3) (2023)- T1, 2007	Cabo Verde		5	38.7	.	10.6	.	7.5	.	.	1760	35	.	35	.	.	37.7	.	4	1	WHO STEPS surveillance	1	140	90	WHO STEPS surveillance	1	7.0mmol/L	1	.	.	.	.	.	.	.	.	.	.	.	.	.	.	.	.	2
197	Pengpid S, Peltzer K. Behavioural and biological risk factors of non-communicable diseases among adults in Cabo Verde: a repeated cross-sectional study of the 2007 and 2020 national community-based surveys. BMJ Open 2023;13:e073327. doi:10.1136/ bmjopen-2023-073327	Pengpid (3) (2023)- T2, 2020	Cabo Verde		5	34.2	.	16	.	5.1	.	.	3721	38	.	38	.	.	40.4	.	4	1	WHO STEPS surveillance	1	140	90	WHO STEPS surveillance	1	7.0mmol/L	1	.	.	.	.	.	.	.	.	.	.	.	.	.	.	.	.	2
198	Renta, V., Walker, R.J., Nagavally, S., Dawson, A.Z., Campbell, J.A. and Egede, L.E., 2022. Differences in the relationship between social capital and hypertension in emerging vs. established economies in Sub-Saharan Africa. BMC public health, 22(1), p.1038.	Renta (2022)- Rural	Ghana		5	27.2	1.6	.	.	1.9	.	1	3290	.	60.5	60.5	.	.	54.17		1	1	WHO SAGE	1	140	90	N/A	4	.	3	132.1	25.3	.	.	.	95.8	18.6	.	.	.	.	.	.	.	.	.	2
199	Renta, V., Walker, R.J., Nagavally, S., Dawson, A.Z., Campbell, J.A. and Egede, L.E., 2022. Differences in the relationship between social capital and hypertension in emerging vs. established economies in Sub-Saharan Africa. BMC public health, 22(1), p.1038.	Renta (2022)- Urban	Ghana		5	33.2	3.5	.	.	5.7	.	1	2281	.	59.7	59.7	.	.	45.46		2	1	WHO SAGE	1	140	90	N/A	4	.	3	137.4	24.4	.	.	.	90.3	16.5	.	.	.	.	.	.	.	.	.	2
200	Renta, V., Walker, R.J., Nagavally, S., Dawson, A.Z., Campbell, J.A. and Egede, L.E., 2022. Differences in the relationship between social capital and hypertension in emerging vs. established economies in Sub-Saharan Africa. BMC public health, 22(1), p.1038.	Renta (2022)- Rural	South Africa		4	45.3	2.9	.	.	4.8	.	1	1411	.	60.9	60.9	.	.	44.15		1	1	WHO SAGE	1	140	90	N/A	4	.	3	143.6	27.3	.	.	.	95.8	18.6	.	.	.	.	.	.	.	.	.	2
201	Renta, V., Walker, R.J., Nagavally, S., Dawson, A.Z., Campbell, J.A. and Egede, L.E., 2022. Differences in the relationship between social capital and hypertension in emerging vs. established economies in Sub-Saharan Africa. BMC public health, 22(1), p.1038.	Renta (2022)- Urban	South Africa		4	44.5	3.8	.	.	11.3	.	1	2810	.	59.9	59.9	.	.	41.74		2	1	WHO SAGE	1	140	90	N/A	4	.	3	144.2	26.7	.	.	.	94.7	18	.	.	.	.	.	.	.	.	.	2
202	Roomaney, R.A., Van Wyk, B., Cois, A. and Pillay-van Wyk, V., 2022. Inequity in the distribution of non-communicable disease multimorbidity in adults in South Africa: an analysis of prevalence and patterns. International journal of public health, 67, p.1605072.	Roomaney (2022)	South Africa		4	27.8	0.8	.	.	2.9	.	1	27042	33	.	.	.	.	43.1	.	4	1	Not reported	5	140	90	N/A	4	.	3	.	.	.	.	.	.	.	.	.	.	.	.	.	.	.	.	2
203	Russell JBW, Koroma TR, Sesay S, et al. Burden of cardiometabolic risk factors and preclinical target organ damage among adults in Freetown, Sierra Leone: a community-based health-screening survey. BMJ Open 2023;13:e067643. doi:10.1136/ bmjopen-2022-067643	Russell (2023)	Sierra Leone		5	35.3	.	.	.	8.3	.	.	2394	.	41.9	41.9	.	.	47.8	.	4	1	JNC 8	3	140	90	ADA	2	7.0 mmol/L	1	127.8	23.3	.	.	.	85.7	11.3	.	.	.	.	.	.	.	.	.	1
204	Sewpaul, R., Mbewu, A.D., Fagbamigbe, A.F., Kandala, N.B. and Reddy, S.P., 2021. Prevalence of multimorbidity of cardiometabolic conditions and associated risk factors in a population-based sample of South Africans: a cross-sectional study. Public Health in Practice, 2, p.100193.	Sewpaul (2021)	South Africa		4	33.9	2.6	.	.	10.02	.	.	3832	.	40.8	40.8	Black Africans	Y	35.5	35.4	3	1	National Center for Health Statistics, Centers for Disease Control and Prevention, Analytic and reporting guidelines	5	140	90	ADA	2	0.065	4	.	.	.	.	.	.	.	.	.	.	.	.	.	.	.	.	2
205	Shakil, S.S., Ojji, D., Longenecker, C.T. and Roth, G.A., 2022. Early stage and established Hypertension in Sub-saharan Africa: results from Population Health surveys in 17 countries, 2010–2017. Circulation: Cardiovascular Quality and Outcomes, 15(12), p.e009046.	Shakil (2022)	Benin		5	53.3	.	.	.	.	.	.	5126	17.9	.	.	.	.	49.8	.	4	1	2017 ACC/AHA Hypertension Guidelines	2	140	90	N/A		.		126.2	0.5	.	.	.	82	0.3	.	.	.	.	.	.	.	.	.	2
206	Shakil, S.S., Ojji, D., Longenecker, C.T. and Roth, G.A., 2022. Early stage and established Hypertension in Sub-saharan Africa: results from Population Health surveys in 17 countries, 2010–2017. Circulation: Cardiovascular Quality and Outcomes, 15(12), p.e009046.	Shakil (2022)	Botswana		4	36.8	.	.	.	.	.	.	4070	22.2	.	.	.	.	49.3	.	4	4		4	.	.			.		127.3	0.5	.	.	.	79.8	0.4	.	.	.	.	.	.	.	.	.	2
207	Shakil, S.S., Ojji, D., Longenecker, C.T. and Roth, G.A., 2022. Early stage and established Hypertension in Sub-saharan Africa: results from Population Health surveys in 17 countries, 2010–2017. Circulation: Cardiovascular Quality and Outcomes, 15(12), p.e009046.	Shakil (2022)	Republic of Congo		1	50.2	.	.	.	.	.	.	4029	17.7	.	.	.	.	49.5	.	4	4		4	.	.			.		128.1	0.6	.	.	.	82.1	0.4	.	.	.	.	.	.	.	.	.	2
208	Shakil, S.S., Ojji, D., Longenecker, C.T. and Roth, G.A., 2022. Early stage and established Hypertension in Sub-saharan Africa: results from Population Health surveys in 17 countries, 2010–2017. Circulation: Cardiovascular Quality and Outcomes, 15(12), p.e009046.	Shakil (2022)	Republic of Congo		1	45.6	.	.	.	.	.	.	3301	17.7	.	.	.	.	49.6	.	4	4		4	.	.			.		125.3	1.2	.	.	.	80.9	0.8	.	.	.	.	.	.	.	.	.	2
209	Shakil, S.S., Ojji, D., Longenecker, C.T. and Roth, G.A., 2022. Early stage and established Hypertension in Sub-saharan Africa: results from Population Health surveys in 17 countries, 2010–2017. Circulation: Cardiovascular Quality and Outcomes, 15(12), p.e009046.	Shakil (2022)	Comoros		2	40.9	.	.	.	.	.	.	5517	19.1	.	.	.	.	50.4	.	4	4		4	.	.			.		127.2	0.4	.	.	.	78.3	0.3	.	.	.	.	.	.	.	.	.	2
210	Shakil, S.S., Ojji, D., Longenecker, C.T. and Roth, G.A., 2022. Early stage and established Hypertension in Sub-saharan Africa: results from Population Health surveys in 17 countries, 2010–2017. Circulation: Cardiovascular Quality and Outcomes, 15(12), p.e009046.	Shakil (2022)	Eritrea		2	28.7	.	.	.	.	.	.	6265	19.8	.	.	.	.	50	.	4	1	2017 ACC/AHA	2	.	.			.		117.3	0.4	.	.	.	74	0.3	.	.	.	.	.	.	.	.	.	2
211	Shakil, S.S., Ojji, D., Longenecker, C.T. and Roth, G.A., 2022. Early stage and established Hypertension in Sub-saharan Africa: results from Population Health surveys in 17 countries, 2010–2017. Circulation: Cardiovascular Quality and Outcomes, 15(12), p.e009046.	Shakil (2022)	The Gambia		5	52.3	.	.	.	.	.	.	4103	17.1	.	.	.	.	49.6	.	4	4		4	.	.			.		129.9	0.6	.	.	.	80	0.4	.	.	.	.	.	.	.	.	.	2
212	Shakil, S.S., Ojji, D., Longenecker, C.T. and Roth, G.A., 2022. Early stage and established Hypertension in Sub-saharan Africa: results from Population Health surveys in 17 countries, 2010–2017. Circulation: Cardiovascular Quality and Outcomes, 15(12), p.e009046.	Shakil (2022)	Kenya		2	48.7	.	.	.	.	.	.	4500	18.1	.	.	.	.	49.7	.	4	4		4	.	.			.		124.4	0.5	.	.	.	80.6	0.4	.	.	.	.	.	.	.	.	.	2
213	Shakil, S.S., Ojji, D., Longenecker, C.T. and Roth, G.A., 2022. Early stage and established Hypertension in Sub-saharan Africa: results from Population Health surveys in 17 countries, 2010–2017. Circulation: Cardiovascular Quality and Outcomes, 15(12), p.e009046.	Shakil (2022)	Lesotho		4	46.3	.	.	.	.	.	.	2010	21.7	.	.	.	.	48.8	.	4	4		4	.	.			.		126.1	0.6	.	.	.	82.6	0.5	.	.	.	.	.	.	.	.	.	2
214	Shakil, S.S., Ojji, D., Longenecker, C.T. and Roth, G.A., 2022. Early stage and established Hypertension in Sub-saharan Africa: results from Population Health surveys in 17 countries, 2010–2017. Circulation: Cardiovascular Quality and Outcomes, 15(12), p.e009046.	Shakil (2022)	Liberia		5	45.5	.	.	.	.	.	.	2503	18.5	.	.	.	.	50.1	.	4	4		4	.	.			.		128.7	0.7	.	.	.	79.7	0.4	.	.	.	.	.	.	.	.	.	2
215	Shakil, S.S., Ojji, D., Longenecker, C.T. and Roth, G.A., 2022. Early stage and established Hypertension in Sub-saharan Africa: results from Population Health surveys in 17 countries, 2010–2017. Circulation: Cardiovascular Quality and Outcomes, 15(12), p.e009046.	Shakil (2022)	Malawi		2	32.8	.	.	.	.	.	.	4187	16.6	.	.	.	.	49.3	.	4	1	2017 ACC/AHA	2	.	.			.		121.2	0.6	.	.	.	74.8	0.4	.	.	.	.	.	.	.	.	.	2
216	Shakil, S.S., Ojji, D., Longenecker, C.T. and Roth, G.A., 2022. Early stage and established Hypertension in Sub-saharan Africa: results from Population Health surveys in 17 countries, 2010–2017. Circulation: Cardiovascular Quality and Outcomes, 15(12), p.e009046.	Shakil (2022)	Rwanda		2	42.8	.	.	.	.	.	.	.	18.9	.	.	.	.	49.1	.	4	4		4	.	.			.		120.4	0.3	.	.	.	77.7	0.3	.	.	.	.	.	.	.	.	.	2
217	Shakil, S.S., Ojji, D., Longenecker, C.T. and Roth, G.A., 2022. Early stage and established Hypertension in Sub-saharan Africa: results from Population Health surveys in 17 countries, 2010–2017. Circulation: Cardiovascular Quality and Outcomes, 15(12), p.e009046.	Shakil (2022)	Sudan		3	58.5	.	.	.	.	.	.	.	18.3	.	.	.	.	48.9	.	4	4		4	.	.			.		127.6	0.3	.	.	.	82.8	0.2	.	.	.	.	.	.	.	.	.	2
218	Shakil, S.S., Ojji, D., Longenecker, C.T. and Roth, G.A., 2022. Early stage and established Hypertension in Sub-saharan Africa: results from Population Health surveys in 17 countries, 2010–2017. Circulation: Cardiovascular Quality and Outcomes, 15(12), p.e009046.	Shakil (2022)	Eswatini		4	.	.	.	.	.	.	.	.	19	.	.	.	.	48	.	4	.		.					.		124	0.4	.	.	.	79.7	0.3	.	.	.	.	.	.	.	.	.	2
219	Shakil, S.S., Ojji, D., Longenecker, C.T. and Roth, G.A., 2022. Early stage and established Hypertension in Sub-saharan Africa: results from Population Health surveys in 17 countries, 2010–2017. Circulation: Cardiovascular Quality and Outcomes, 15(12), p.e009046.	Shakil (2022)	Tanzania		2	48.3	.	.	.	.	.	.	.	17.4	.	.	.	.	49.9	.	4	4		4	.	.			.		128.6	0.4	.	.	.	80.3	0.3	.	.	.	.	.	.	.	.	.	2
220	Shakil, S.S., Ojji, D., Longenecker, C.T. and Roth, G.A., 2022. Early stage and established Hypertension in Sub-saharan Africa: results from Population Health surveys in 17 countries, 2010–2017. Circulation: Cardiovascular Quality and Outcomes, 15(12), p.e009046.	Shakil (2022)	Tanzania- Zanzibar		2	42.8	.	.	.	.	.	.	.	17.4	.	.	.	.	49.9	.	4	4		4	.	.			.		131.3	1.2	.	.	.	78	0.6	.	.	.	.	.	.	.	.	.	2
221	Shakil, S.S., Ojji, D., Longenecker, C.T. and Roth, G.A., 2022. Early stage and established Hypertension in Sub-saharan Africa: results from Population Health surveys in 17 countries, 2010–2017. Circulation: Cardiovascular Quality and Outcomes, 15(12), p.e009046.	Shakil (2022)	Togo		5	36.5	.	.	.	.	.	.	.	18.5	.	.	.	.	49.6	.	4	4		4	.	.			.		120.1	0.9	.	.	.	75	0.6	.	.	.	.	.	.	.	.	.	2
222	Shakil, S.S., Ojji, D., Longenecker, C.T. and Roth, G.A., 2022. Early stage and established Hypertension in Sub-saharan Africa: results from Population Health surveys in 17 countries, 2010–2017. Circulation: Cardiovascular Quality and Outcomes, 15(12), p.e009046.	Shakil (2022)	Uganda		2	48.8	.	.	.	.	.	.	.	15.4	.	.	.	.	49.1	.	4	4		4	.	.			.		124.5	0.4	.	.	.	80.6	0.3	.	.	.	.	.	.	.	.	.	2
223	Shakil, S.S., Ojji, D., Longenecker, C.T. and Roth, G.A., 2022. Early stage and established Hypertension in Sub-saharan Africa: results from Population Health surveys in 17 countries, 2010–2017. Circulation: Cardiovascular Quality and Outcomes, 15(12), p.e009046.	Shakil (2022)	Zambia		2	35.5	.	.	.	.	.	.	.	16.2	.	.	.	.	49.5	.	4	4		4	.	.			.		124.4	0.3	.	.	.	76.8	0.3	.	.	.	.	.	.	.	.	.	2
224	Solomon, M., Shiferaw, B.Z., Tarekegn, T.T., GebreEyesus, F.A., Mengist, S.T., Mammo, M., Mewahegn, A.A., Mengiste, B.T. and Terefe, T.F., 2023. Prevalence and associated factors of hypertension among adults in Gurage Zone, Southwest Ethiopia, 2022. SAGE Open Nursing, 9, p.23779608231153473.	Solomon (2023)	Ethiopia		2	22	.	.	.	.	.	.	635	.	40.8	40.8	.	.	36.7	46.5	3	1	Not reported	5	140	90	N/A		.		116	14.58	.	19.1	25.4	72	10.93	.	.	.	.	.	.	.	.	.	2
225	Tannor, E.K., Nyarko, O.O., Adu-Boakye, Y., Owusu Konadu, S., Opoku, G., Ankobea-Kokroe, F., Opare Addo, M., Amuzu, E.X., Ansah, G.J., Appiah-Boateng, K. and Ansong, D., 2022. Burden of hypertension in Ghana–Analysis of awareness and screening campaign in the Ashanti Region of Ghana. JRSM Cardiovascular Disease, 11, p.20480040221075521.	Tannor (1) (2022)	Ghana		5	30.2	0.53	.	.	1.86	.	1	5054	.	39.4	39.4	.	.	50.6	.	4	1	Not reported	5	140	90	.	4	.	3	127.6	18.4	.	.	.	80.8	12.2	.	.	.	.	.	.	.	.	.	1
226	Tannor, E.K., Nyarko, O.O., Adu-Boakye, Y., Owusu Konadu, S., Opoku, G., Ankobea-Kokroe, F., Opare-Addo, M., Appiah, L.T., Amuzu, E.X., Ansah, G.J. and Appiah-Boateng, K., 2022. Prevalence of hypertension in Ghana: analysis of an awareness and screening campaign in 2019. Clinical Medicine Insights: Cardiology, 16, p.11795468221120092.	Tannor (2) (2022)	Ghana		5	27.3	1	.	.	2.9	.	1	3080	.	39.8	39.8	.	.	40.4	.	4	1	ISH	5	140	90	.	4	.	3	123.9	20	.	.	.	77.1	12.4	.	.	.	.	.	.	.	.	.	2
227	Teshome, D.F., Balcha, S.A., Ayele, T.A., Atnafu, A., Sisay, M., Asfaw, M.G., Mitike, G. and Gelaye, K.A., 2022. High burden of hypertension amongst adult population in rural districts of Northwest Ethiopia: A call for community based intervention. PLoS One, 17(10), p.e0275830.	Teshome (2022)	Ethiopia		2	0.185	0.42	.	3.7	0.3	.	1	1177	41	.	41	.	.	45.6	.	4	1	Ethiopian primary health care clinical guidelines	5	140	90	N/A	4	.	3	117.15	17.6	.	.	.	72.07	11.18	.	.	.	.	.	.	.	.	.	1
228	Turé, R., Damasceno, A., Djicó, M. and Lunet, N., 2022. Prevalence, awareness, treatment, and control of hypertension in Bissau, Western Africa. The Journal of Clinical Hypertension, 24(3), pp.358-361.	Ture (2022)- Male	Bissau		5	26.9	.	.	.	.	.	.	973	.	.	.	.	.	.	.	4	1	WHO STEPS surveillance	1	140	90	N/A		.		129.7	.	.	127.5	131.9	80.7	.	.	79.1	82.4	.	.	.	.	.	.	2
229	Turé, R., Damasceno, A., Djicó, M. and Lunet, N., 2022. Prevalence, awareness, treatment, and control of hypertension in Bissau, Western Africa. The Journal of Clinical Hypertension, 24(3), pp.358-361.	Ture (2022)- Female	Bissau		5	26.9	.	.	.	.	.	.	973	.	.	.	.	.	.	.	4	1	WHO STEPS surveillance	1	140	90	N/A		.		121.8	.	.	119.8	123.8	79.3	.	.	77.7	80.9	.	.	.	.	.	.	2
230	Utura T, Fikrie A (2022) Prevalence and associated factors of diabetes mellitus among Governmental Civil Servants at Guji Zone, Oromia Region, Ethiopia, 2021. A community-based crosssectional study. PLoS ONE 17(4): e0267231.	Utura (2022)	Ethiopia		2	16.3	.	.	.	3.9	.	.	410	33	.	.	.	.	71.2	.	4	1	WHO STEPS surveillance/Ethiopia National NCD guideline	1	140	90	WHO STEPS surveillance/Ethiopia National NCD guideline	1	.	3	.	.	.	.	.	.	.	.	.	.	.	.	.	.	.	.	1
231	Zobo, P.C., Touré, F.Y., Coulibaly, I., Bitty-Anderson, A.M., Boni, S.P., Niangoran, S., Guié, A., Kouakou, H., Tchounga, B., Coffie, P.A. and Ekouevi, D.K., 2023. Prevalence of hypertension and other cardiovascular disease risk factors among university students from the National Polytechnic Institute of Côte d’Ivoire: A cross-sectional study. Plos one, 18(1), p.e0279452.	Zobo (2023)	Côte d’Ivoire		5	6	.	.	.	.	.	.	.	20	.	.	.	.	79.7	.	4	1	“Pan-African Society of Cardiology” (PASCAR) guidelines in 2014	5	140	90	N/A		.		.	.	.	.	.	.	.	.	.	.	.	.	.	.	.	.	1
232	Abdikarim, H., Ali, M.A., Abokor, A.H., Farih, O.A., Abdillahi, A.M., Yousuf, A.M. and Muse, A.H., 2025. Prevalence and determinants of Heart Disease in Somaliland: an analysis of the 2020 Somaliland Demographic and Health Survey (SLDHS). Current Problems in Cardiology, 50(1), p.102885.	Abdikarim	Somaliland	2020		4.84			0.7	4.5			18930			<15->64			43.02	30.5																											2
233	Adal AB, Kassa RN, Habte MH, Jebesa MG, Ademe S, Tiruneh CT, et al. (2024) Undiagnosed hypertension and associated factors among long-distance bus drivers in Addis Ababa terminals, Ethiopia, 2022: A cross-sectional study. PLoS ONE 19(2): e0292890	Adal	Ethiopia	2022		22.5							391		41.02				100				ACC/AHA 2021		140	90																					1
234	Adjobimey M, Houehanou CY, Cisse IM, et al. Work environment and hypertension in industrial settings in Benin in 2019: a cross-sectional study. BMJ Open 2024;14:e078433. doi:10.1136/ bmjopen-2023-078433	Adjobimey	Benin	2019		27.1				1.5			1883						90.7				WHO																								1
235	Atrese T, Fekadu L, Kune G, Shita A, Woldemikael K (2024) Prevalence of undiagnosed diabetes mellitus and associated factors among adult residents of Mizan Aman town, Southwest Ethiopia: Community-based cross-sectional study. PLoS ONE 19(5): e0302167.	Atrese	Ethiopia	2022		9.3				8.1			627		37.2				43.5								Impaired fasting glucose		126mg/dL																		2
236	Babagoli, M.A., Adu-Amankwah, D., Nonterah, E.A., Aborigo, R.A., Kuwolamo, I., Jones, K.R., Alvarez, E.E., Horowitz, C.R., Weobong, B. and Heller, D.J., 2024. Sociodemographic and behavioral factors associated with hypertension and depression in 4 rural communities in Northern Ghana: a cross-sectional study. Journal of Primary Care & Community Health, 15, p.21501319241242965.	Babagoli	Ghana	2021		11.4							342				Nankani	Y	25.7				ACC/AHA																								1
237	Buila, N.B., Tshiswaka, T.M., Lubenga, Y.N., Katamba, F.K., Bayauli, P.M., Ngoyi, G.N., Bantu, J.M.B., Beaney, T., Kerr, G., Poulter, N.R. and M’Buyamba-Kabangu, J.R., 2024. May Measurement Month 2021: an analysis of blood pressure screening results from a suburban community in the Democratic Republic of the Congo. European Heart Journal Supplements, 26(Supplement_3), pp.iii27-iii30.	Buila	Repubic of Congo	2021		14	0.8			1.6			20913		35.1				70.4						140	90																					1
238	Bulamba RM, Nalugoda F, Nkale J, Kigozi G, Ochieng AM, Kyasanku E, et al. (2024) Examining associations between mental health and Chronic Non-Communicable Diseases (C-NCDs) among older adults in Wakiso, Uganda. PLoS ONE 19(6): e0293993	Bulamba	Uganda	2021-2022		15.7	1.7			4			604	46					36.4	34.1																											2
239	Camara, A., Koné, A., Millimono, T.M., Sow, A., Kaké, A., Preux, P.M., Balde, M.D. and Jesus, P., 2024. Prevalence, risks factors, and control of hypertension in Guinean older adults in 2021: a cross-sectional survey. BMC Public Health, 24(1), p.1530.	Camara	Guinea	2021		61.4							1698		71.6	60-115	Maninka	Y	63.5				WHO																								1
240	Christian, A.K., Osei-Appaw, A.A., Sawyerr, R.T. and Wiredu Agyekum, M., 2024. Hypertension, diabetes, and cardiovascular disease nexus: investigating the role of urbanization and lifestyle in Cabo Verde. Global Health Action, 17(1), p.2414524.	Christian	Cabo Verde	2020		51.7			10.2	6.05			4563		41.39				40.4						140	90	Impaired fasting glucose		126mg/dL																		1
241	Elyas, H.M., Hamid, H.T.A., Arbab, A.H., Moukhtar, O.A. and Abdelaziz, M.O., 2024. Prevalence of non-communicable diseases and access to healthcare among internally displaced people during the armed conflict, northern state (Sudan). Risk Management and Healthcare Policy, pp.2493-2501.	Elyas	Sudan	2023		44.7				23.9			374						29.1																												3
242	Farih, O.A., Ali, A.O., Abokor, A.H., Ali, M.A., Egge, A.A.A. and Muse, A.H., 2024. Prevalance and determinants of hypertension among adults in Somalia using Somalia demographic health survey data, SDHS 2020. Current Problems in Cardiology, 49(11), p.102783.	Farih	Somalia	2020		2.11							15050						69.2	26.5					140																						2
243	Gebremeskel, G.G., Haile, T.G., Gebrewahd, G.T. and Tadesse, D.B., 2024. High Blood Pressure and Its Associated Factors Among Aksum University Students, Northern Ethiopia, 2019: A Cross-Sectional Study. International Journal of Public Health, 69, p.1607275.	Gebremeskel	Ethiopia	2019		17.9							240		21.69		Tigral	Y	61.7	37.9					140	90																					1
244	Gibson DG, Meghani A, Ssemagabo C, Wosu A, Kibria GMA, Nareeba T, et al. (2024) The epidemiology of behavioral risk factors for noncommunicable disease and hypertension: A cross-sectional study from Eastern Uganda. PLOS Glob Public Health 4(6): e0002998.	Gibson	Uganda	2017-2018		17.1							3220		35.3				49.4	58.7			WHO		140	90																					1
245	Green, H., Zhang, Y.S., Li, C., Zaninotto, P., Langa, K.M., Lee, J., Manne-Goehler, J. and Flood, D., 2024. Diabetes and all-cause mortality among middle-aged and older adults in China, England, Mexico, rural South Africa, and the United States: A population-based study of longitudinal aging cohorts. medRxiv.	Green	South Africa	2014-2015						12.1			3411	65					46.3	100							Impaired fasting glucose		126mg/dL																		2
246	Hormenu, T., Salifu, I., Paku, J.E., Awlime-Ableh, E., Antiri, E.O., Gabla, A.M.H., Arthur, R.A., Nyane, B., Amoah, S., Banson, C. and Prah, J.K., 2024. Unmasking the Risk Factors Associated with Undiagnosed Diabetes and Prediabetes in Ghana: Insights from Cardiometabolic Risk (CarMeR) Study-APTI Project. International Journal of Environmental Research and Public Health, 21(7), p.836.	Hormenu	Ghana	2022						3.83			1200						33.7	27.3							Impaired fasting glucose		126mg/dL		118			110	127	75			68	81							2
247	Hunjan, I., Umulisa, A., Parati, G., Bianchetti, M.G., Milani, G.P., Muvunyi, B., Ntaganda, E., Radovanovic, D., Stroppa, C., Suter, P. and Muggli, F., 2025. Blood pressure screening in Mata Sector, a rural area of Rwanda. Journal of Human Hypertension, 39(2), pp.131-138.	Hunjan	Rwanda	2020									7203	32		21-46			45	100			ESH																								2
248	Inyangetuk RS, San Sebastia´n M, Heecharan J, Ori B, Zimmet P, So¨derberg S, et al. (2024) Prevalence and risk factors of hypertension in Mauritius: A cross-sectional study. PLOS Glob Public Health 4(12): e0003495	Inyangetuk	Mauritius	2021		35.1			3.9				3622				Indo-Mauritian	Y	46.4	63					140	90																					1
249	Jobe, M., Mactaggart, I., Hydara, A., Kim, M.J., Bell, S., Kotanmi, G.B., Badjie, O., Prentice, A.M. and Burton, M.J., 2024. Blood pressure and the hypertension care cascade in The Gambia: Findings from a nationwide survey. The Journal of Clinical Hypertension, 26(5), pp.563-572.	Jobe	The Gambia	2019		21.5							9171		49.5		Mandinka/Jahanka	Y	29.7	45.9					140	90					134.4			133.7	135.1	86.1			85.7	86.4							2
250	Kamara, I.F., Tengbe, S.M., Bah, A.J., Nuwagira, I., Ali, D.B., Koroma, F.F., Kamara, R.Z., Lakoh, S., Sesay, S., Russell, J.B. and Theobald, S., 2024. Prevalence of hypertension, diabetes mellitus, and their risk factors in an informal settlement in Freetown, Sierra Leone: a cross-sectional study. BMC Public Health, 24(1), p.783.	Kamara	Sierra Leone	2019		45.7				2.2			418		44.8		Temne	Y	42.1				JNC 7		140	90	Random plasma glucose		200mg/dL		135	26.3				87.8	14.8				6.47	mmol/L	2				1
251	Kwiringira, A., Migisha, R., Bulage, L., Kwesiga, B., Kadobera, D., Upenytho, G., Mbaka, P., Harris, J.R., Hayes, D. and Ario, A.R., 2024. Group-based Education and monitoring program delivered by community health workers to improve control of high blood pressure in island districts of lake victoria, Uganda. BMC Primary Care, 25(1), p.191.	Kwiringira	Uganda	2021		28.3							2016						40.4				WHO STEPS		140	90					158	29.8				97	14.3										1
252	Marfowaa, G., Campbell, J.A., Nagavally, S., Dawson, A.Z., Walker, R.J. and Egede, L.E., 2024. Prevalence of Diabetes and the Relationship Between Wealth and Social Demographic Characteristics Across 6 Low-and-Middle Income Countries. Global journal of health science, 16(4), p.22.	Marfowaa_1	Ghana	2007-2008						3.9		Yes	5573		60.2				50.6	59																											2
253	Marfowaa, G., Campbell, J.A., Nagavally, S., Dawson, A.Z., Walker, R.J. and Egede, L.E., 2024. Prevalence of Diabetes and the Relationship Between Wealth and Social Demographic Characteristics Across 6 Low-and-Middle Income Countries. Global journal of health science, 16(4), p.22.	Marfowaa_2	South Africa	2007						9.2		Yes	4227		60.3				42.6	33.4																											2
254	Mekonen, H.H., Gebru, T.H., Kiros, K.G., Gebrehiwot, T.G. and Tesfamichael, Y.A., 2024. Undiagnosed hypertension and associated factors among adult population in central zone of Tigray, Northern Ethiopia 2020: A cross‐sectional study. Health Science Reports, 7(4), p.e2052.	Mekonen	Ethiopia	2020		15.4							736		51.9				46.6						140	90																					1
255	Mengome MFA, Kono HN, Bivigou EA, M’bondoukwe NP, Ngomo J-MN, Ditombi BM, et al. (2024) Prevalence of cardiometabolic risk factors according to urbanization level, gender and age, in apparently healthy adults living in Gabon, Central Africa. PLoS ONE 19(4): e0285907	Mengome	Gabon	2020		49.7				5.4			978		39.5				41.4	49			WHO		130	80	Impaired fasting glucose		5.56mmol/L																		1
256	Mokhele, S. and Mokhele, T., 2024. Prevalence and Determinants of Household Self-Reported Diabetes Mellitus in Gauteng, South Africa. International Journal of Environmental Research and Public Health, 21(11), p.1537.	Mokhele	South Africa	2020-2021		23.2				11.1	Yes	Yes	13616						49.9				Self reported																								2
257	Musa, I.R., Hassan, A.A. and Adam, I., 2024. Multimorbidity and its associated risk factors among adults in northern Sudan: a community-based cross-sectional study. Journal of Health, Population and Nutrition, 43(1), p.13.	Musa	Sudan	2022		59.2				28.8	Yes	Yes	250	43		30-55			47.6						140	90	IDF		HbA1c >6.5%																		1
258	Ndongo, M., Dia, A.D., Geoffroy, A., Diaw, M., Ba Diop, A., Gaye, B. and Seck, S.M., 2024. Prevalence of Chronic Kidney Disease among diagnosed and undiagnosed hypertensive individuals in the general population of the northern region of Senegal. Kidney and Blood Pressure Research, 49(1), pp.1057-1065.	Ndongo	Senegal	2018		52							2441		45.4				28	38.9			WHO Steps		140	90	(IDF) Impaired fasting glucose		126mg/dL																		2
259	Njonnou, S.R.S., Bangbang, C.F.G.E., Ouankou, C.N., Lekpa, F.K., Ngako, C.D., Mfeukeu-Kuate, L., Essomba, M.J.N., Salam, H.A., Tchounchui, H.S.C., Mapa-Tassou, C. and Timnou, A.T., 2024. Prevalence and determinants of hypertension in a semi-urban population: a cross-sectional study in Dschang (West Region of Cameroon). Pan African Medical Journal, 48(1).	Njonnou	Cameroon	2022		57.6							706		53.1				37						140	90	(ADA) Impaired fasting glucose		126mg/dL																		1
260	Nonterah, E.A., Chatio, S.T., Willis, A., Alale, J.A., Zakariah-Akoto, S., Darko, N., Curtis, F., Kunutsor, S.K., Jones, C., Seidu, S. and Ansah, P.O., 2024. Hypertension and diabetes control: faith-based centres offer a promise for expanding screening services and linkage to care in Ghana. BMC Primary Care, 25(1), p.382.	Nonterah	Ghana	2023		27.9				3.5			631		49		Kasem	Y	27						140	90																					2
261	Nwevo, C.O., Nkang, J., Nwilegbara, S., Okonkwo, U., Otu, A. and Ameh, S., 2024. Prevalence of hypertension and associated factors among schoolteachers in Calabar, Nigeria: a cross‑sectional study. Nigerian Journal of Clinical Practice, 27(7), pp.850-858.	Nwevo	Nigeria	2021		32							427		38		Efik	Y	35				JNC 7																								1
262	Nwoke, O.C., Nubila, N.I., Ekowo, O.E., Nwoke, N.C., Okafor, E.N. and Anakwue, R.C., 2024. Prevalence of Prehypertension, Hypertension, and its Determinants Among Young Adults in Enugu State, Nigeria. Nigerian Medical Journal: Journal of the Nigeria Medical Association, 65(3), p.241.	Nwoke	Nigeria	2021		19.9							279			18-35			37.3																												2
263	Ojo, O.Y., Olasehinde, T., Adeniran, A., Chieme, C.F. and Aderibigbe, A.A., 2024. Prevalence of Hypertension, Its Risk Factors and 10-year Cardiovascular Disease Risk among Bank Employees in Lagos State, Nigeria. Nigerian Postgraduate Medical Journal, 31(3), pp.226-233.	Ojo	Nigeria	2021		33.3							250		37.6		Yoruba	Y	45.5	5.3			JNC 7		140	90	Impaired fasting glucose																				2
264	Okesina, A.A., Habineza, J.C., Mbazumutima, R., Mignonne, U., Mahirwe, C., Hakizimana, S., Gbadamosi, M.A., Uppal, A. and Wabwire, F.P., 2024. Prevalence of undiagnosed hypertension and associated factors in Ndera sector, Gasabo district of Rwanda: a cross-sectional study. BMC Public Health, 24(1), p.2495.	Okesina	Rwanda	2023		15							393		36.8	18-82			42.7				WHO STEPS		140	90																					2
265	Okyere, J., Ayebeng, C., Dosoo, A.K. and Dickson, K.S., 2024. Association between experience of emotional violence and hypertension among Kenyan women. Scientific Reports, 14(1), p.22772.	Okyere	Kenya	2022		9.8							5109						0	58.5																											3
266	Peer, N., Kotzé-Hörstmann, L., Hill, J. and Kengne, A.P., 2024. Differential management and associations of dyslipidaemia and hypertension by glycaemic status in urban South Africans. South African Medical Journal, 114(3), pp.29-37.	Peer	South Africa	2017-2019		78.6							618	58		49-63			18.1	0					140	90	(WHO) Impaired fasting glucose		>7.0mmol/L																		2
267	Ramalan, M.A., Habibu, R.A., Maiyaki, M.B., Uloko, I.D. and Muhammad, F.Y., 2021. Diabetes Mellitus and its risk factors among a suburban population of Northwestern Nigerians: A community-based survey. Nigerian Medical Journal, 62(4), pp.165-170.	Ramalan	Nigeria	2021						4.1			1024		41.9	18-94			40.9								Impaired fasting glucose		>7.0mmol/L																		2
268	Rodrigues, F., Mascarenhas, K., Rodrigues, J. and Coelho, P., 2024. Cardiovascular Risk Profile on the Island of Santiago—Cabo Verde (PrevCardio. CV Study). Life, 14(8), p.966.	Rodrigues	Cabo Verde	2021		32.6		8.3		7.5			599		44	18-90			45.2				ESC				(Portuguese Diabetes Association) Impaired fasting glucose		126mg/dL																		2
269	Shishani, K., Kaduka, L., Olale, J., Mbuka, S., Mutai, J., Ochieng, R., Muniu, E. and Sivarajan Froelicher, E., 2024. Prevalence of Cardiovascular Risk Factors in Rural Kenya—2023: Vihiga II. Western journal of nursing research, 46(8), pp.592-601.	Shishani	Kenya	2023		56.4				3.2			575						28.2	100			AHA		130	80	(ADA) Impaired fasting glucose		>7.0mmol/L		127.5	20.3				80.9	12				5	mmol/L	0.9				2
270	Suliman, A., Tadesse, S., Abute, L. and Selamu, M., 2023. Prevalence of undiagnosed hypertension and associated factors among adults in Durame town, Southern Ethiopia: a cross-sectional study. Frontiers in Epidemiology, 3, p.1205857.	Suliman	Ethiopia	2022		14							516		34				50.8						140	90					113	23				76	10										2
271	Taha, Z., Elhag, H., Hassan, A.A. and Adam, I., 2024. Association between hemoglobin level, anemia, and hypertension among adults in Northern sudan: A Community-Based Cross-Sectional study. Vascular Health and Risk Management, pp.323-331.	Taha	Sudan	2022		56.3							384	45					50.8						140	90																					1
272	Traoré, S., Dahourou, D.L., Paré, B.C., Sagna, Y., Zemba, D., Somé, D.P., Ouédraogo, N.C., Millogo, K.R., Séré, L., Rouamba, T. and Tiéno, H., 2024. Prevalence of undiagnosed diabetes mellitus and its associated factors in urban Burkina Faso. Journal of Public Health in Africa, 15(1), p.497.	Traore	Burkina Faso	2020		31.4				10.7			1200		34.2				47.7								Fasting capillary glucose		>6.1mmol/L																		1
273	Wahab, K.W., Kolo, P.M., Odili, A., Iwuozo, E., Ifebunandu, N., Ademiluyi, B., Okunola, O., Sani, M.U., Akinlade, M., Isezuo, S. and Ale, O.K., 2021. May Measurement Month 2019: an analysis of blood pressure screening results from Nigeria. European Heart Journal Supplements, 23(Supplement_B), pp.B114-B116.	Wahab	Nigeria	2019		39.2							3646		44.5				47.2						140	90																					2
274	Wasnyo, Y., Tassou, C.M., Tatah, L., Mba, C., Mbanya, J.C., Sobngwi, E. and Assah, F., 2024. Prevalence of Major Risk Factors and Assessment of 10-Year Risk for Cardiovascular Diseases Among Adults in Yaoundé, Cameroon: A Cross-Sectional Study. Cureus, 16(10).	Wasnyo	Cameroon	-		41.8	7.5						411	28			Fang-Beti	Y	41.8						140	90																					2
275	Woodiwiss AJ, Orchard A, Mels CMC, Uys AS, Nkeh-Chungag BN, Kolkenbeck-Ruh A, et al. May Measurement Month 2021: an analysis of blood pressure screening results from South Africa. European Heart Journal Supplements. 2024;26(Supplement_3):iii86-iii9. doi: 10.1093/eurheartjsupp/suae063	Woodiwiss	South Africa	2021		30.8							2294		37.3				36.7						140	90																					3
276	Yousuf, A.M., Abdikarim, H., Hussein, M.A., Abdi, A.N., Warsame, H.I. and Muse, A.H., 2024. Cardiovascular disease prevalence and associated factors in a low-resource setting: A multilevel analysis from Somalia's first demographic health survey. Current Problems in Cardiology, 49(12), p.102861.	Yousuf	Somalia	2020					7.1				5062						63.4	27					140	90																					1
277	Yustus, I.M., Millanzi, W.C. and Herman, P.Z., 2024. Prevalence, medication adherence, and determinants of type 2 diabetes mellitus during Coronavirus Disease 2019 pandemic among adults in Tanzania. SAGE Open Medicine, 12, p.20503121241234222.	Yustus	Tanzania	2020						63.9		Yes	107		31				40.2																												1
278	Zegeye, M.Y., Yosef, T. and Asres, A., 2024. Prevalence of diabetes and associated factors among government employees of Mizan-Aman Town and Zonal Sector Office, bench sheko zone, southwest Ethiopia Region, 2022. Diabetes, Metabolic Syndrome and Obesity, pp.725-738.	Zegeye	Ethiopia	2022						9.4			521		39.7		Bench	Y	60.8								Impaired fasting glucose		126mg/dL																		1

## Sheet: HTN
nstudy	study	country	year	region	htnpercent	strokepercent	hypercholpercent	cvpercent	diabpercent	htn_selfrep	t2d_selfrep	nparticipants	med_age_yrs	mean_age_yrs	ages	Primary ethnicity	Multi-ethnic (Y/N)	malepercent	%rural	loc_setting	htn_defn	Hypertension guideline/cut-off	htn_guide	Systolic mmHg	Diastolic mmHg	Diabetes guidelines	diab_guide	Diabetes cut off	diab_defn	meanSBP	SD	SE	Lower CI	Upper CI	meanDBP	SD	SE	Lower CI	Upper CI	Mean Blood glucose	glucose units	SD	SE	Lower CI	Upper CI	rob
152	Anto (2023)	Ghana		5	0.184	.	.	.	.	.	.	1288	.	.	.	Akan	Y	46.7	.	4	1	ESC/ESH	4	140	90	N/A		.		.	.	.	.	.	.	.	.	.	.	.	.	.	.	.	.	1
227	Teshome (2022)	Ethiopia		2	0.185	0.42	.	3.7	0.3	.	1	1177	41	.	41	.	.	45.6	.	4	1	Ethiopian primary health care clinical guidelines	5	140	90	N/A	4	.	3	117.15	17.6	.	.	.	72.07	11.18	.	.	.	.	.	.	.	.	.	1
194	Pengpid (1) (2022)	Sudan		3	0.262	1.2	11	.	6	.	.	7226	37	.	37	.	.	36.9	62.4	3	1	WHO	1	140	90	N/A	4	.	3	.	.	.	.	.	.	.	.	.	.	.	.	.	.	.	.	2
192	Omar (2022)	Sudan		3	0.299	.	.	.	.	.	.	384	56	.	.	.	.	27.9	.	4	1	ASH/ISH	5	140	90	ADA/IDF		0.065		.	.	.	.	.	.	.	.	.	.	.	.	.	.	.	.	1
151	Ajayi (2023)	Nigeria		5	0.367	.	.	.	10.7	.	.	2708	.	48.1	48.1	Yoruba	Y	34.2	.	4	1	JNC 7	3	140	90	IDF	3	200mg/Dl	3	.	.	.	.	.	.	.	.	.	.	.	.	.	.	.	.	2
145	Zekewos (2018)	Ethiopia		2	1.9	.	.	.	.	2		2670	32	.	.	Sidama	Not reported	56.9	100	1	1	Hypertension was defined based on WHO criteria	1	140	90	American Diabetes Association’s guideline		random blood glucose levels <140mg/dl was considered as normal, 140-199mg/dl as impaired glucose regulation and ≥200mg/dl defined as diabetes		115.1	19.6				74.6	12.6				105.2		35.5				1
242	Farih	Somalia	2020		2.11							15050						69.2	26.5					140																						2
72	Houehanou (2015)	Benin	2008	5	2.3	.	.	.	.	2		6762	.	42.8	42.8	Not reported	Not reported	50.5	66.4	3	1	WHO	1	140	90					127.9		0.4			78.6		0.2									1
137	Tesfaye (2020)	Ethiopia		2	3.1	.	.	.	.	2		915	.	38.4	38.4	Not reported	Not reported	52	0	2	1	The JNC 7 Report	3	140	90	American Diabetes Association and IDF diabetes mellitus classification criteria with fasting blood glucose (FBG)		FBG of ≥126 mg/dl and random blood glucose (RBG) of ≥200 mg/dl being considered as positive for DM; Pre-diabetes, FBG: ≤100 mg/dl to <126 mg/dl and RBG: ≤140 mg/dl to <199 mg/dl																		1
232	Abdikarim	Somaliland	2020		4.84			0.7	4.5			18930			<15->64			43.02	30.5																											2
172	Janse (2023)- Hypertension stage 2	Botswana		4	5	.	.	.	.	.	.	364	.	.	.	.	.	39.6	.	4	3	American Heart Association	2	160	100	N/A		.		.	.	.	.	.	.	.	.	.	.	.	.	.	.	.	.	2
231	Zobo (2023)	Côte d’Ivoire		5	6	.	.	.	.	.	.	.	20	.	.	.	.	79.7	.	4	1	“Pan-African Society of Cardiology” (PASCAR) guidelines in 2014	5	140	90	N/A		.		.	.	.	.	.	.	.	.	.	.	.	.	.	.	.	.	1
141	Wolde (2020)	Ethiopia		2	6.34	.	.	.	.	2	1	773	33	.	33	Not reported	Not reported	38.3	.	4	1	European Society of Hypertension practice guidelines for ambulatory blood pressure monitoring	4	140	90	WHO guideline		fasting blood sugar ðFBSÞ ≥ 126 mg/dl																		1
68	Haregu (2016)	Kenya	2008/2009	2	7	.	.	.	2.5	2	2	5190	.	.	.	N/A	N/A	53.8	.	4	1	WHO	1	140	90		4	140mg/dl	1	124	19.7				76.5	12.1				87.1		30.6				2
235	Atrese	Ethiopia	2022		9.3				8.1			627		37.2				43.5								Impaired fasting glucose		126mg/dL																		2
265	Okyere	Kenya	2022		9.8							5109						0	58.5																											3
157	Damtie (2023)	Ethiopia		2	10.3	.	.	.	4.9	.	.	407	.	35	35	.	.	47.9	.	4	1	Third Report of the National Cholesterol Education Program (NCEP)	5	140	90	ADA	2	126 mg/dl	1	.	.	.	.	.	.	.	.	.	.	.	.	.	.	.	.	1
236	Babagoli	Ghana	2021		11.4							342				Nankani	Y	25.7				ACC/AHA																								1
139	Wachamo (2020)	Ethiopia		2	12.3	.	.	.	.	2		383	.	33.5	33.5	Not reported	Not reported	48.8	67.4	3	1	Guidelines on clinical and programmatic management of major non-communicable diseases.	5	140	90																					1
149	Aheto (2023)	Ghana		5	12.3	.	.	.	.	.	.	4744	.	.	.	.	.	0	.	4	4	Not reported	5	.	.	N/A		N/A		.	.	.	.	.	.	.	.	.	.	.	.	.	.	.	.	2
81	Kiber (2019)	Ethiopia		2	12.5	.	.	.	4	2	2	456	.	43.69	43.69	Amhara	Yes (Oromo, Tigray)	45.6	.	4	1	Not reported	5	≥140 mmHg	≥90 mmHg		4		3	Not reported					Not reported											1
161	Essa (2022)	Ethiopia		2	12.7	.	.	.	1.3	.	1	600	.	36.32	36.32	.	.	45	.	4	1	Not reported	5	140	90	N/A	4	.	3	.	.	.	.	.	.	.	.	.	.	.	.	.	.	.	.	1
2	Abariga (2020)	Ghana	2014	5	12.8	.	.	.	.	2		13220	29	.	29	.	.	29.2	46.5	3	1	JNC7 (140/90)	3	140	90	N/A				.	.	.	.	.	.	.	.	.	.	.		.	.	.	.	1
131	Sanuade (2018)	Ghana		5	13	.	.	.	.	1		13265	.	29.6	29.6	Akan, Ga Adangbe, Ewe, Mole-Dagbani	Not reported	29.1	.	4	1	Not listed???	5	140	90																					1
165	Gonzalez Fernandez (2023)	Lesotho		4	13.4	0.2	.	.	4.2	.	.	6061	39	.	.	.	.	47.8	47.1	3	1	Not reported	5	140	90	Not reported	4	11.1 mmol/l	2	.	.	.	.	.	.	.	.	.	.	.	.	.	.	.	.	1
237	Buila	Repubic of Congo	2021		14	0.8			1.6			20913		35.1				70.4						140	90																					1
270	Suliman	Ethiopia	2022		14							516		34				50.8						140	90					113	23				76	10										2
58	Gaye (2019)	Ivory Coast	2016	5	14.1	.	.	.	.	2		1182	.	.	.	Not reported	Not reported	.	.	4	3		5	180	110																					3
163	Feyisa (2023)	Ethiopia		2	14.4	.	.	.	.	.	.	.	.	31.78	31.78	Oromo	Y	54.5	.	4	1	WHO	1	140	90	N/A		.		.	.	.	.	.	.	.	.	.	.	.	.	.	.	.	.	1
17	Appiah (2021)	Ghana	2014	5	14.6	.	.	.	.	2		9333	.	.	.	Not reported	Not reported	0	.	4	1	JNC7	3	140	90							.	.	.	.	.	.	.	.				.			1
160	Elias (2023)	Ethiopia		2	14.8	.	.	.	24.4	.	1	759	.	38.85	38.85	Bench	Y	65.3	.	4	1	WHO	1	140	90	N/A	4	.	3	119.97	17.4	.	.	.	80.48	11.74	.	.	.	.	.	.	.	.	.	1
264	Okesina	Rwanda	2023		15							393		36.8	18-82			42.7				WHO STEPS		140	90																					2
254	Mekonen	Ethiopia	2020		15.4							736		51.9				46.6						140	90																					1
238	Bulamba	Uganda	2021-2022		15.7	1.7			4			604	46					36.4	34.1																											2
61	Gebreyes (2018)	Ethiopia	2015	2	15.8	.	5.2	.	3.2	2	2	9788	.	.	.	Not reported	Not reported	40.6	88.5	3	1		5	140	90		4	FBG ≥ 7.0mmol/l	1																	1
91	Matsuzaki (2020)	Mozambique		2	15.9	.	.	7	.	1		4101	.	36.7	36.7			40.1	72.5	3	1		5	≥140 mmHg	≥90 mmHg					121.3			120.2	122.4	76.0			75.2	76.8							2
171	Janse (2023)- Hypertension stage 1	Botswana		4	16	.	.	.	.	.	.	364	.	.	.	.	.	39.6	.	4	1	American Heart Association	2	140	90	N/A		.		.	.	.	.	.	.	.	.	.	.	.	.	.	.	.	.	2
159	Dorgbetor (2022)	Ghana		5	16.2	.	.	.	.	.	.	5662	.	.	.	Akan	Y	0	40.5	3	1	JNC7	3	140	90	N/A		.		.	.	.	.	.	.	.	.	.	.	.	.	.	.	.	.	2
230	Utura (2022)	Ethiopia		2	16.3	.	.	.	3.9	.	.	410	33	.	.	.	.	71.2	.	4	1	WHO STEPS surveillance/Ethiopia National NCD guideline	1	140	90	WHO STEPS surveillance/Ethiopia National NCD guideline	1	.	3	.	.	.	.	.	.	.	.	.	.	.	.	.	.	.	.	1
62	Gebrihet (2017)	Ethiopia	2015	2	16.5	.	.	.	.	2		521	.	36.44	36.44	Tigray	N/A	39	.	4	1		5	140	90																					1
10	Ali (2019)- Sudan	Sudan	2017	3	16.6	.	.	.	2.8	2	2	44413	.	37.6	37.6	Not reported	.	62.3	.	4	1	May measurement month protocol	5	140	90		4		3	120.2	.	.	.	.	75.7	.	.	.	.	.		.	.	.	.	3
175	Kilama (2023)	Uganda		2	16.7	.	.	.	.	.	.	240	.	39.4	39.4	.	.	16.7	11.67	3	1	Not reported	5	140	90	N/A		.		.	.	.	.	.	.	.	.	.	.	.	.	.	.	.	.	1
244	Gibson	Uganda	2017-2018		17.1							3220		35.3				49.4	58.7			WHO		140	90																					1
45	Dereje (2020)	Ethiopia	2017	2	17.2	.	.	.	.	2		634		36	36	Not reported	Not reported	58.5	.	4	1	WHO	1	140	90					123.4	14.3				75.3	9.3										1
40	Cisse (2021)	Burkina Faso	2013	5	17.9	.	.	.	.	1		4628	.	.	.	Not reported	Y	49.6	61.9	3	1	WHO	1	140	90																					1
243	Gebremeskel	Ethiopia	2019		17.9							240		21.69		Tigral	Y	61.7	37.9					140	90																					1
119	Pedro (2018)	Angola		1	18	.	4	.	9.2	2	2	3515	.	32.5	32.5	not	y	37	.	4	1	NOT PROVIDED	5	≥140 m	≥90 mm Hg o		4		3																	1
133	Soubeiga (2017)	Burkina Faso		5	18	.	.	.	.	2		4629	.	.	.	Not reported	Not reported	.	72.18	3	1	The JNC 7 Report	3	140	90																					1
130	Sackou (2019)	Côte d’Ivoire		5	18.61	.	.	.	.	2		360	.	33.51	33.51	Not reported	Not reported	40.6	.	4	1	The JNC 7 Report	3	140	90	N/A		N/A																		1
181	Lebuso (2022)	Lesotho		4	18.8	.	.	.	.	.	.	3353	.	.	.	.	.	0	67	3	3	JNC7	3	140	90	N/A		.		.	.	.	.	.	.	.	.	.	.	.	.	.	.	.	.	2
39	Chuka (2020)	Ethiopia	2017	2	18.92	.	.	.	.	2		3346	.	44.59	44.59	Gamo	y	50.03	83.71	3	1	WHO	1	140	90							.				.										1
15	Anjulo (2021)	Ethiopia	2019	2	19.1	.	.	.	3.8	1	2	576	33	.	33	Wolaita	Y	41.8	.	4	1		5	140	90		4		3	116.4	17	.	.	.	75.4	11.3	.	.	.				.			1
179	Koye (2022)	Ethiopia		2	19.2	.	.	.	2.8	.	.	9801	.	.	.	.	.	.	.	4	1	ACC/AHA	2	140	90	.	4	7.0mmol/L	1	.	.	.	.	.	.	.	.	.	.	.	.	.	.	.	.	2
124	Princewell (2019)	Cameroon		1	19.8	.	.	.	.	2		243	.	.	.			.	.	4	1		5	≥140 m	≥90 mm Hg o																					2
93	Millogo (2018)	Burkina Faso		5	19.9	.	.	.	5.8	2	2	4417	.	.	.			47.3	72.8	3	4		5			Alberti KGMM, Zimmet PZ, Consultation WHO. Definition, diagnosis and classification of diabetes mellitus and its complications. Part 1: diagnosis and classification of diabetes mellitus. Provisional report of a WHO consultation. Diabet Med. 1998;15:539–53.	1	blood glucose level < 5.6 mmol/l (100 mg/dl) was classified as normal glucose regulation. Participants with a blood glucose level ≥ 6.1 mmol/l (110 mg/dl) or those that reported current use of anti-diabetic treatment were defined as having diabetes. Overall AGR status was defined by either having diabetes or having a blood glucose level ≥ 5.6 mmol/l (100 mg/dl)	3											Not listed						1
262	Nwoke	Nigeria	2021		19.9							279			18-35			37.3																												2
98	Musinguzi (2015)	Uganda		2	20.2	.	.	.	.	2		4432	.	34.5	34.5			36.3	66.9	3	1	Chobanian AV, Bakris GL, Black HR, et al. The seventh report of the joint national committee on prevention, detection, evaluation, and treatment of high blood pressure: The jnc 7 report. JAMA. 2003;289: 2560–2571. Fang XH, Zhang XH, Yang QD, et al. Subtype hypertension and risk of stroke in middle-aged and older Chinese: a 10-year follow-up study. Stroke. 2006;37:38–43.	3	≥140 mmHg	≥90 mmHg					Not listed					Not listed											2
118	Pancha Mbouemboue (2016)	Cameroon		1	20.4	.	.	.	.	2		700	.	36	36	Not provided	y	48.6	.	4	1	NOT PROVIDED	5	≥140 m	≥90 mm Hg o																					1
187	Muyer (2022)	Republic of Congo		1	20.4	.	.	.	6.7	.	.	1600	.	.	.	Kongo central	Y	47.2	.	4	1	ESH	4	140	90	ADA/IDF	4	126mg/dL	1	.	.	.	.	.	.	.	.	.	.	.	.	.	.	.	.	2
12	Alikor (2015)	Nigeria		5	20.6	.	.	.	2.2	1	2	500	.	41.3	41.3			31.2	100	1	1	JNC7	3	140	90	Fasting plasma gluocse	4	7.0mmol/L	1	130.7	15.2	.	.	.	74.4	7.2	.	.	.	11.1	mmol/l	4	.		.	3
191	Oluwadiya (2023)	Nigeria		5	21.1	.	.	.	6.5	.	.	3043	.	44.4	44.4	Yoruba	.	25.8	59.3	3	1	WHO	1	140	90	WHO	1	7.0 mmol/L FPG	1	.	.	.	.	.	.	.	.	.	.	.	.	.	.	.	.	1
189	Ntaganda (2022)	Rwanda		2	21.2	.	.	.	16.6	.	.	4284	.	46	46	.	.	43.6	100	1	1	ACC/AHA	2	140	90	ADA	2	100 mg/dL blood glucose	3	127	18	.	.	.	76	11	.	.	.	101	22	.	.	.	.	2
193	Paulose (2022)	Ethiopia		2	21.2	.	.	.	.	.	.	612	.	.	.	.	.	53.4	33.3	3	1	WHO	1	140	90	N/A		.		115.27	11.09	.	18.1	24.7	75.75	11.05	.	.	.	.	.	.	.	.	.	1
164	Gelassa (2022)	Ethiopia		2	21.32	.	.	.	.	.	.	589	.	37.2	37.2	Oromo	Y	54	.	4	1	British Society for hematology standard	5	140	90	N/A		.		.	.	.	.	.	.	.	.	.	.	.	.	.	.	.	.	2
249	Jobe	The Gambia	2019		21.5							9171		49.5		Mandinka/Jahanka	Y	29.7	45.9					140	90					134.4			133.7	135.1	86.1			85.7	86.4							2
134	Stanifer (2016)	Tanzania		2	21.7	.	.	.	.	1	1	481	.	.	.	Not reported	Not reported	.	.	4	4		5																							1
148	Agongo (2022)	Ghana		5	21.7	0.76	.	1.58	.	.	.	1839	.	51	51	.	.	46	.	4	1	JNC 7	3	140	90	N/A		N/A		.	.	.	.	.	.	.	.	.	.	.	.	.	.	.	.	1
146	Zekewos (2019)	Ethiopia		2	21.8	.	.	.	.	2		1952	40	.	.	Sidama	Not reported	53.4	100	1	1	Hypertension was defined based on WHO criteria	1	140	90					117	21.1				75.5	13.3										1
135	Stephens (2021)	Uganda		2	22	.	.	.	.	1		4283	.	61	61	Not reported	Not reported	32	100	1	1	WHO guidelines	1	140	90					143??					81??											2
224	Solomon (2023)	Ethiopia		2	22	.	.	.	.	.	.	635	.	40.8	40.8	.	.	36.7	46.5	3	1	Not reported	5	140	90	N/A		.		116	14.58	.	19.1	25.4	72	10.93	.	.	.	.	.	.	.	.	.	2
185	Mekonene (2023)	Ethiopia		2	22.1	.	.	.	.	.	.	.	.	31.2	31.2	.	.	48.3	.	4	1	JNC7 and AHA	3	.	.	N/A		.		119.3	.	.	117.9	120.6	79.2	.	.	78.3	80.1	.	.	.	.	.	.	2
233	Adal	Ethiopia	2022		22.5							391		41.02				100				ACC/AHA 2021		140	90																					1
95	Mosisa (2021)	Ethiopia		2	22.6	.	.	.	.	2		838	.	39.1	39.1	Not listed		42.2	0	2	1	Not listed	5	≥140 mmHg	≥90 mmHg					The mean average SBP was 118.1 mm Hg	± 18.71				The mean average DBP was 77.27 mm Hg	± 14.21										1
128	Rush (2018) - rural	Zambia		4	22.9	.	.	.	.	2		131	.	54.13	54.13	Not reported		21.5	49.8	3	1	The 2014 Clinical Practice Guidelines for the Management of Hypertension in the Community by the American Society of Hypertension and the International Society of Hypertension	5	140	90	N/A		N/A		136.22 in rural area	23.3 in rural area				79.62 in rural area	12.91 in rural area										1
107	Oguoma (2017)	Nigeria		5	23.1	.	.	.	.	2		2447	43	42 5	42.5	Not reported	Y	31 7	39.3	3	2	JCC7, AHA, ACC	2	150	90	N/A		N/A																		2
188	Ngwa (2022)	South Africa		4	23.1	.	.	.	11.5	.	.	676	42	.	.	.	.	34.2	.	4	1	ESC/ESH	4	140	90	WHO	1	7.0mmol/L	1	.	.	.	.	.	.	.	.	.	.	.	.	.	.	.	.	1
138	Ugwaja (2015)	Nigeria		5	23.2	.	.	.	.	2		267	.	41.9	41.9	Not reported	Not reported	31.8	100	1	1	WHO guidelines	1	140	90					147.3	19.5				95.1	11.5										2
256	Mokhele	South Africa	2020-2021		23.2				11.1	Yes	Yes	13616						49.9				Self reported																								2
26	Ba (2018)	Mali	2013	5	23.5	.	.	.	.	1		2102	.	47.8	47.8	Not reported	Not reported	39.8	26.6	3	1	Not listed	5	140	90							.	.	.	.	.	.	.	.				.			2
94	Mohamed (2018)	Kenya		2	24.5	.	.	.	.	1		4433	.	.	.	Not listed	Not listed	.	61.3	3	1	Not listed.	5	≥140 mmHg	≥90 mmHg					Not listed																1
88	Macia (2016)	Senegal		5	24.7	.	.	.	.	1		984	.	35.7	35.7	Not listed	Not listed	50.2	.	4	1	Seventh Report of the Joint National Committee of Prevention, Detection, Evaluation, and Treatment of High Blood Pressure	3	≥140 mmHg	≥90 mmHg					123.43	± 17.92				81.59	± 11.85										2
170	Issaka (2023)- Rural	Burkina Faso, Benin, Mali, Liberia, Ghana		5	24.7	.	.	.	2.5	.	.	15468	.	.	.	.	.	47.8	50.5	3	1	WHO STEPS surveillance	1	140	90	WHO	1	7.0mmol/L	1	.	.	.	.	.	.	.	.	.	.	.	.	.	.	.	.	2
42	Davids (2019)	South Africa	2014/2016	4	24.8	.	.	.	19.6	1	1	1969		49.6	49.6	Not reported	y	24.4	.	4	1	WHO	1	140	90	WHO	1	≥11.1 mmol	2	136					85											1
27	Bahendeka (2016)	Uganda	2014	2	24.86	.	.	.	1.4	2	2	3689	.	35.1	35.1	Baganda-Basoga	Y	39.8	73.5	3	1	Not listed	5	140	690	WHO	1	≥7.0 mmol/l	1			.	.	.	.	.	.	.	.				.			1
16	Anteneh (2015)	Ethiopia	2014	2	25.1	.	.	.	4.9	1	1	678	.	49.2	49.2	Amhara	Y	45.6	.	4	1	JNC7	3	140	90		4		3			.	.	.	.	.	.	.	.				.			1
87	M'Buyamba-Kabangu (2021)	Republic of Congo		1	25.5	.	.	.	3.5	2	2	29857	.	40	40	blacks: 99.7%		60	.	4	1	. Beaney T, Schutte AE, Stergiou GS, Borghi C, Burger D, Charchar F, Cro S, Diaz A, Damasceno A, Espeche W, Jose AP, Khan N, Kokubo Y, Maheshwari A, Marin MJ, More A, Neupane D, Nilsson P, Patil M, Prabhakaran D, Ramirez A, Rodriguez P, Schlaich M, Steckelings UM, Tomaszewski M, Unger T, Wainford R, Wang J, Williams B, Poulter NR, on behalf of MMM Investigators. May Measurement Month 2019: the Gl…	5	≥140 mmHg	≥90 mmHg		4		3	Not listed					Not listed					Not listed						3
80	Khamis (2020)	Tanzania	2019/2020	2	25.7	.	.	.	.	1		510	36	.	36	The major ethnic group inhabit-ing Monduli district is the“Maasai”people (97%), and the majority are semi-nomadic pastoralists.	Yes. The study participants were permanent residents from fivevillages namely; Emaeret, Enguik, Mto wa mbu, Mondulijuu and Esilalei.	47.2	.	4	1	According to the WHO and American Heart Association	1	≥140 mmHg	≥90 mmHg					Not reported					Not reported											1
67	Guwatudde (2015)	Uganda	2014	2	26.4	.	.	.	.	2		3906	.	35.1	35.1	N/A	Y	40.2	72.9	3	1	WHO	1	140	90																					1
140	Wanghi (2019)	Republic of Congo		1	26.4	.	.	.	.	2		1281	.	23.1	23.1	Not Listed	Not reported	44.5	.	4	1	ACC/AHA guideline	2	140	90																					2
83	Kufe (2015)	Cameroon		1	26.6	.	.	.	3.3	2	2	1623	.	39.7	39.7	Not reported	Not reported	41.1	.	4	1	JNC 7 report. Chobanian AV, Bakris GL, Black HR, Cushman WC, Green LA, Izzo Jr JL, et al.The seventh report of the joint national committee on prevention,detection, evaluation, and treatment of high blood pressure: the JNC7report (published correction appears in JAMA;290[2]:197). JAMA.2003;289:2560–72	3	≥140 mmHg	≥90 mmHg	IDF consensus statement. (Unwin N, Shaw J, Zimmet P, Alberti GMM. International diabetes federation IGT/IFG consensus statement. Diabet Med. 2002;19:708–23.	3	fasting capillary glucose (FCG)≥6.1 mmol/l. FCG between 6.1 mmol/l and 6.9 mmol/l were considered to have IFG, and those with FCG≥7.0 mmol/l (126 mg/dl) and/or on diabetes medication (insulin and/or anti-diabetic drugs) were considered to have diabetes	1	Not reported					Not reported					Mean FCG was5.4 mmol/l		Not listed				2
125	Ratovoson (2015)- rural	Madagascar		2	27	.	.	.	.	1		3621	.	35.8	35.8	Not reported	Not reported	46.4	.	4	1	The JNC 7 Report	3	140	90	N/A		N/A																		1
234	Adjobimey	Benin	2019		27.1				1.5			1883						90.7				WHO																								1
198	Renta (2022)- Rural	Ghana		5	27.2	1.6	.	.	1.9	.	1	3290	.	60.5	60.5	.	.	54.17		1	1	WHO SAGE	1	140	90	N/A	4	.	3	132.1	25.3	.	.	.	95.8	18.6	.	.	.	.	.	.	.	.	.	2
7	Aheto (2021)	Ghana	2014/2015	5	27.3	.	.	.	.	2		4667	.	.	.	Akan	Y	41.3	.	4	1		5	140						.	.	.	.	.	.	.	.	.	.	.		.	.	.	.	1
13	Angaw (2015)	Ethiopia	2014	2	27.3	.	.	.	14	2	1	629	.	39	39	Not reported	.	44.4	0	2	1		5	140	90		4		3	130	13.9	.	.	.	81.4	10.5	.	.	.	.		.	.		.	1
150	Aheto (2021)	Ghana		5	27.3	.	.	.	.	.	.	4667	.	.	.	Akan	Y	41.31	.	4	1	JNC 7	3	140	90	N/A		N/A		.	.	.	.	.	.	.	.	.	.	.	.	.	.	.	.	2
186	Motuma (2023)	Ethiopia		2	27.3	.	.	.	7.4	.	.	1164	.	35	35	Amhara	Y	51.4	.	4	1	WHO STEPS surveillance	1	140	90	WHO STEPS surveillance	1	126mg/dL	1	124.4	16.6	.	.	.	79.5	10.5	.	.	.	87.69	29.62	.	.	.	341	1
226	Tannor (2) (2022)	Ghana		5	27.3	1	.	.	2.9	.	1	3080	.	39.8	39.8	.	.	40.4	.	4	1	ISH	5	140	90	.	4	.	3	123.9	20	.	.	.	77.1	12.4	.	.	.	.	.	.	.	.	.	2
43	Demisse (2017)	Ethiopia	-	2	27.4	.	.	.	.	2		3227		41.1	41.1	Not reported	Not reported	43.6	56.9	3	1	WHO	1	140	90					125.3	19.8				78.5	11.4										1
8	Akpan (2015)- Urban	Nigeria	-	5	27.5	.	.	.	4.5	2	2	590	.	39.9	39.9	.	.	26.3	0	2	1	JNC7	3	140	90	Previous History	4		3	.	.	.	.	.	.	.	.	.	.	.		.	.	.	.	1
65	Geset Haile (2021)	Ethiopia	2020	2	27.5	.	.	.	.	2		680	.	36.4	36.4	N/A	N/A	48.4	.	4	4		5							124.6	± 12.1				78.8	±9.3										1
23	Awadalla (2018)	Sudan	-	3	27.6	.	.	.	.	2		323	.	.	.	Not reported	Not reported	52.9	.	4	1		5	140	90							.	.	.	.	.	.	.	.				.			3
63	Gedamu (2021)	Ethiopia	2020	2	27.6	.	.	.	.	1		627	32	.	32			63.3	.	4	4		5																							1
162	Ezeala-Adikaibe (2023)	Nigeria		5	27.6	.	.	.	.	.	.	1082	.	41.9	41.9	.	.	35.8	.	4	1	ESH	4	140	90	N/A		.		125.7	.	.	124.6	126.8	68.7	.	.	68	69.4	109	.	.	106.7	111.2	.	2
153	Bappah (2022)	Nigeria		5	27.8	.	.	.	.	.	.	281	.	34.5	34.5	.	.	56.2	.	4	1	JNC 7	3	140	90	N/A		.		126.5	13.39	.	.	.	82.8	8.16	.	.	.	.	.	.	.	.	.	1
202	Roomaney (2022)	South Africa		4	27.8	0.8	.	.	2.9	.	1	27042	33	.	.	.	.	43.1	.	4	1	Not reported	5	140	90	N/A	4	.	3	.	.	.	.	.	.	.	.	.	.	.	.	.	.	.	.	2
3	Abebe (2015)	Ethiopia	2012	2	27.9	.	.	.	.	2		2141	47	.	47	.	.	46.3	51	3	1	WHO/IDA	1	140	90	Impaired fasting glucose		110-125 mg/dL		.	.	.	.	.	.	.	.	.	.	.		.	.	.	.	1
50	Egbi (2021)	Nigeria	2015	5	27.9	.	.	.	.	1		219		54.03	54.03	Not reported	Not reported	27.4	100	1	1	Seventh Report of the Joint National Committee on the Prevention, Detection, Evaluation and Treatment of High Blood Pressure	3	140	90					130.5	20.08				78.83	12.38										1
108	Okello (2020)	Kenya, Nigeria, Tanzania, and Uganda		2	27.9	.	.	.	.	1	1	3549	40	39.7	39.7	Not reported	Y	29 6	43	3	1	JCC7	5	140		N/A		N/A																		2
260	Nonterah	Ghana	2023		27.9				3.5			631		49		Kasem	Y	27						140	90																					2
57	Galson (2017)	Tanzania	2013/2015	2	28	.	.	.	.	1	1	481	45	.	45	N/A	Y	25.6	23	3	1		5	140	90	N/A		N/A		129.5	24.3				77.6	12.2										2
47	Dosoo (2019)	Ghana	2015/2016	5	28.1	.	.	.	.	1		2555		43	43	Not reported	Not reported	39.5	64.3	3	1	Seventh Report of the Joint National Committee on the Prevention, Detection, Evaluation and Treatment of High Blood Pressure	3	140	90																					1
22	Asresahegn (2017)	Ethiopia	2014	2	28.3	.	.	.	3.3	1	2	487	32	35	35	Not reported	Not reported	48.9	0	2	1		5	140	90	N/A	4	N/A	3	125.7	16	.	.	.	79.7	9.2	.	.	.				.			2
103	Odili (2021)	Nigeria		5	28.3	.	.	.	8.6	1	2	933	.	43.4	43.4	Not reported		48.7	.	4	1	ESC/ESH	4	140	90	Random plasma glucose mg/dL	4	<11.1 mmol/L	2	154.9	20.3				93.1	13.5				119.5		31.3				1
251	Kwiringira	Uganda	2021		28.3							2016						40.4				WHO STEPS		140	90					158	29.8				97	14.3										1
120	Pengpid (2020)	Kenya		2	28.6	.	.	.	.	1		4500	.	38	38			29.2	.	4	1	NOT PROVIDED	5	≥140 m	≥90 mm Hg o																					1
147	Adeke (2022)	Nigeria		5	28.6	.	.	.	.	.	.	3782	.	.	.	.	.	43.7	52.5	3	1	ESC/ESH	4	140	90	N/A		N/A		.	.	.	.	.	.	.	.	.	.	.	.	.	.	.	.	1
210	Shakil (2022)	Eritrea		2	28.7	.	.	.	.	.	.	6265	19.8	.	.	.	.	50	.	4	1	2017 ACC/AHA	2	.	.			.		117.3	0.4	.	.	.	74	0.3	.	.	.	.	.	.	.	.	.	2
37	Cham (2018)	The Gambia	2010	5	29	.	.	.	.	1		3573	.	38.3	38.3	Mandinka	y	45.7	40.5	3	1	WHO	1	140	90					130.3		.	.	.	80.2	.	.	.	.				.			2
154	Chinedu (2022)- stage 1 hypertensive	Nigeria		5	29	.	.	.	.	.	.	717	.	39.9	39.9	.	.	62.5	.	4	2	2017 guideline by ACC/AHA/AAPA/ABC/ACPM/AGS/APhA/ASH/ASPC/NMA/PCNA	2	130	80	N/A		.		126.5	21.3	.	124.87	128.07	80	13.3	.	78.97	80.97	.	.	.	.	.	.	1
20	Asemu (2021)	Ethiopia	2018	2	29.2	.	.	.	8.5	1	2	3560	32	.	32	Not reported	Not reported	42.7	.	4	1	JNC7	3	140	90	Fasting plasma gluocse	4	110mg/dL	2	125.03		.	124.4	125.6	79.6	79.8	80	.	.				.			1
97	Mhihi (2020)	Tanzania		2	29.3	.	.	.	.	1		3000	39	.	39	Not listed		25.9	100	1	1	the Seventh Report of the Joint National Committee on Prevention, Detection, Evaluation and Treatment of High Blood Pressure	3	≥140 mmHg	≥90 mmHg					127.2 mmHg	± 20.8				83.5 mmHg	± 12.6										1
82	Kingue (2015)	Cameroon		1	29.7	.	.	.	6.6	2	2	15470	.	42.7	42.7		Yes. There is varied ethnicity, with more than 240 tribes found in three main ethnic groups; Bantus in the south, Semi-Bantus midway between the north and south, and Sudanese in the north. This varied ethnicity is distributedin four ecological zones. The Bantus is in the Forest and Littoral zone, the semi-Bantus in the Grassland zone, and the Sudanese in the Savannah zone.	51.7	.	4	1	World HealthOrganization recommendations. uidelines Sub-Committee. 1999 World Health Organization/International Society of Hypertension. Guidelines for the management of Hypertension. J Hypertens. 1999;17:151–183.	1	≥140 mmHg	≥90 mmHg	WHO-IDF. Definition and diagnosis of diabetes mellitus and inter-mediate hyperglycemia: report of a WHO/IDF consultation. http://www.idf.org/webdata/docs/WHO_IDF_definition_diagnosis_of_diabetes.pdf. Accessed June 2, 2015	1	fasting blood glucose>1.26 mg/dL or a patient taking antidiabetic treatment	1	Men: 133.43 mm Hg; women: 130.38 mm Hg	Not listed	Not listed	Not listed	Not listed	Men: 79.53 mm Hg; women: 79.45 mm Hg	Not listed	Not listed	Not listed	Not listed	Not listed		Not listed	Not listed	Not listed	Not listed	1
126	Ratovoson (2015)- urban	Madagascar		2	29.7	.	.	.	.	1		4010	.	36.1	36.1	Not reported	Not reported	43.8	52.4	3	1	The JNC 7 Report	3	140	90																					1
36	Camara (2016)	Guinea	2009	5	29.9	.	.	.	3.5	2	2	2491	.	34.2	34.2	Not reported	Not reported	45.8	32	3	1	WHO	1	140	90	Not reported	4	110mg/DL	2			.	.	.	.	.	.	.	.				.			1
21	Asfaw (2018)	Ethiopia	2014	2	30	.	.	.	.	2		524	.	35.4	35.4	Not reported	Not reported	52.9	.	4	1		5	140	90					118.4	13.4	.	.	.	74.2	11.2	.	.	.				.			2
169	Issaka (2023)- Urban	Burkina Faso, Benin, Mali, Liberia, Ghana		5	30	.	.	.	6.2	.	.	15468	.	.	.	.	.	47.8	50.5	3	1	WHO STEPS surveillance	1	140	90	WHO	1	7.0mmol/L	1	.	.	.	.	.	.	.	.	.	.	.	.	.	.	.	.	2
225	Tannor (1) (2022)	Ghana		5	30.2	0.53	.	.	1.86	.	1	5054	.	39.4	39.4	.	.	50.6	.	4	1	Not reported	5	140	90	.	4	.	3	127.6	18.4	.	.	.	80.8	12.2	.	.	.	.	.	.	.	.	.	1
1	Abariga (2020)	Ghana	2014	5	30.45	.	.	.	.	2		13220	29	.	29	.	.	29.2	46.5	3	2	AHA/ACC (130/80)	2	130	80	N/A		N/A		.	.	.	.	.	.	.	.	.	.	.		.	.	.	.	1
69	Hassen (2019)	Ethiopia	2016/2017	2	30.7	.	.	.	.	2		312	.	38.29	38.29	Not reported	Not reported	54.2	.	4	1	WHO	1	140	90					129.6	13.7				83.9	8.2										1
275	Woodiwiss	South Africa	2021		30.8							2294		37.3				36.7						140	90																					3
18	Arrey (2016)	Cameroon	2013	1	31.1	.	.	.	2.9	2	2	733	.	.	.	Not reported	Not reported	54.4	100	1	1	JNC7	3	140	90		4		3			.	.	.	.	.	.	.	.				.			1
101	Nyuki (2017)	Cameroon		1	31.1	.	.	.	.	2		1337	.	.	.			36.5	.	4	1		5	≥140 m	≥90 mm Hg o																					1
84	Kumma (2021)	Ethiopia		2	31.3	.	.	.	4.4	1	1	2483	35	.	35	Wolaita	Yes	52.9	49.9	3	1	2018 European Society of Cardiology (ESC) and the European Society of Hypertension (ESH) Guidelines for the management of arterial hypertension	4	≥140 mmHg	≥90 mmHg	Defined based upon the American Diabetes Association definition (persons with FBS level 7.0mmol/l or above)	2	Hyperglycemia - Defined as persons with FBS level 7.0mmol/l or above and/or selfreported for medication based on the prescription made by health personnel working in a licensed health institution	1	(S1 file.. To review)																1
180	Kumma (2021)	Ethiopia		2	31.3	.	.	.	.	.	.	2483	35	.	.	Wolaita	Y	52.9	49.9	3	3	ESC/ESH	4	140	90	N/A		.		.	.	.	.	.	.	.	.	.	.	.	.	.	.	.	.	1
48	Duboz (2016)	Senegal	2015	5	31.4	.	.	.	.	1		500			.	Fulani	Not reported	48.2	100	1	1	not listed	5	140	90																					1
272	Traore	Burkina Faso	2020		31.4				10.7			1200		34.2				47.7								Fasting capillary glucose		>6.1mmol/L																		1
86	Lunyera (2018)	Uganda		2	31.5	.	.	.	.	1		3416	.	33.8	33.8			38.9	.	4	1	Not listed for adults. They defined prehypertension in adolescents based on: Flynn JT, Kaelber DC, Baker-Smith CM, Blowey D, Carroll AE, Daniels SR, et al; Subcommittee on screening and management of high blood pressure in children. Clinical Practice Guideline for Screening and Management of High Blood Pressure in Children and Adolescents. Pediatrics. 2017; 140(3):e20171904. https://doi.org/10.15…	5	≥140 mmHg	≥90 mmHg					124	± 20				80	± 14										1
261	Nwevo	Nigeria	2021		32							427		38		Efik	Y	35				JNC 7																								1
167	Ibrahim (2023)- systolic	Nigeria		5	32.1	.	.	.	5.8	.	.	361	45	.	.	.	.	61.8	50.7	3	1	WHO STEPS surveillance	1	140	90	N/A	4	.	3	132	25.1		80	230	86	15	.	40	139	.	.	.	.	.	.	1
268	Rodrigues	Cabo Verde	2021		32.6		8.3		7.5			599		44	18-90			45.2				ESC				(Portuguese Diabetes Association) Impaired fasting glucose		126mg/dL																		2
90	Masupe (2020)	Botswana		4	32.8	.	.	.	.	2	1	4599	.	35.9	35.9	Not listed	Not listed	45.5	.	4	1	Based on: Beaney T, Burrell LM, Castillo RR, Charchar FJ, Cro S, Damasceno A, Kruger R, Nilsson PM, Prabhakaran D, Ramirez AJ, Schlaich MP, Schutte AE, Tomaszewski M, Touyz R, Wang JG, Weber MA, Poulter NR; MMM Investigators. May Measurement Month 2018: a pragmatic global screening campaign to raise awareness of blood pressure by the International Society of Hypertension. Eur Heart J 2019;40: 200…	5	≥140 mmHg	≥90 mmHg					Not listed																2
105	Oelke (2015)	Zambia		4	32.8	.	.	.	.	2		203	.	39	39	Not reported		48.3	.	4	1	ASA, HIS, JNCC	3	140	90																					3
215	Shakil (2022)	Malawi		2	32.8	.	.	.	.	.	.	4187	16.6	.	.	.	.	49.3	.	4	1	2017 ACC/AHA	2	.	.			.		121.2	0.6	.	.	.	74.8	0.4	.	.	.	.	.	.	.	.	.	2
46	Desormais (2019)	Benin	2015	5	32.9	.	.	.	.	1		1777		42.5	42.5	Not reported	Not reported	39.1	100	1	1	ESC/ESH	4	140	90																					1
199	Renta (2022)- Urban	Ghana		5	33.2	3.5	.	.	5.7	.	1	2281	.	59.7	59.7	.	.	45.46		2	1	WHO SAGE	1	140	90	N/A	4	.	3	137.4	24.4	.	.	.	90.3	16.5	.	.	.	.	.	.	.	.	.	2
263	Ojo	Nigeria	2021		33.3							250		37.6		Yoruba	Y	45.5	5.3			JNC 7		140	90	Impaired fasting glucose																				2
76	Jorgensen (2020)	Tanzania	2011	2	33.5	.	.	.	4.4	1	1	2146	.	38.4	38.4	Not reported	Not reported	.	50.2	3	1		5	140	90	IDF	3	FBG >/= 6.1	3	130.2		0.3			77.8		0.44									1
143	Yadecha (2020)	Ethiopia		2	33.5	.	.	.	.	1		471	.	32.37	32.37	Not reported?		47.9	.	4	1	WHO definitions	1	140	90					117.78					81.31											1
99	Musung (2021)	Republic of Congo		1	33.6	.	.	.	3.5	1	2	6708	.	47.9	47.9			33.2	.	4	1	Not listed	5	≥140 mmHg	≥90 mmHg		4		3	128.4 mmHg	± 25.9				79.1 mmHg	± 15.3 mmHg										2
204	Sewpaul (2021)	South Africa		4	33.9	2.6	.	.	10.02	.	.	3832	.	40.8	40.8	Black Africans	Y	35.5	35.4	3	1	National Center for Health Statistics, Centers for Disease Control and Prevention, Analytic and reporting guidelines	5	140	90	ADA	2	0.065	4	.	.	.	.	.	.	.	.	.	.	.	.	.	.	.	.	2
197	Pengpid (3) (2023)- T2, 2020	Cabo Verde		5	34.2	.	16	.	5.1	.	.	3721	38	.	38	.	.	40.4	.	4	1	WHO STEPS surveillance	1	140	90	WHO STEPS surveillance	1	7.0mmol/L	1	.	.	.	.	.	.	.	.	.	.	.	.	.	.	.	.	2
184	Malindisa (2022)	Tanzania		2	34.3	.	29.8	.	7.8	.	.	245	21	.	21	.	.	39.6	.	4	1	JNC	3	140	90	WHO	1	11mmol/L RBG	2	.	.	.	.	.	.	.	.	.	.	.	.	.	.	.	.	1
64	Gelata (2019)	Ethiopia	2015	2	34.9	.	.	.	.	2	1	705	.	33.24	33.24	Oromo		38.4	.	4	1	WHO	1	140	90					119.8	± 1.2				81.9	± 0.9										2
248	Inyangetuk	Mauritius	2021		35.1			3.9				3622				Indo-Mauritian	Y	46.4	63					140	90																					1
79	Kebede (2020)	Ethiopia	2017	2	35.2	.	.	.	.	1		784	.	.	.	Not reported	Not reported	43.9	.	4	1	References given: (1). B. Guchiye,Prevalence and Associated Factors of Hypertension among Workers of Steel Factories, Addis Ababa University, Akaki, Addis Ababa. 2014; (2) World Health Organization, “Global Health Observatory (GHO) data, ” https://www.who.int/gho/ncd/risk_factors/blood_pressure_prevalence_text/en/	1	≥140 mmHg	≥90 mmHg					mean systolic blood pressure of the study population was 137.9 mmHg	16.5				mean diastolic was 86.2 mmHg.	10.9										1
203	Russell (2023)	Sierra Leone		5	35.3	.	.	.	8.3	.	.	2394	.	41.9	41.9	.	.	47.8	.	4	1	JNC 8	3	140	90	ADA	2	7.0 mmol/L	1	127.8	23.3	.	.	.	85.7	11.3	.	.	.	.	.	.	.	.	.	1
223	Shakil (2022)	Zambia		2	35.5	.	.	.	.	.	.	.	16.2	.	.	.	.	49.5	.	4	4		4	.	.			.		124.4	0.3	.	.	.	76.8	0.3	.	.	.	.	.	.	.	.	.	2
117	Osunkwo (2020)	Nigeria		5	35.6	.	.	.	.	2		1265	.	40.2	40.2	Not provided	Y	51.5	.	4	1	NOT PROVIDED	5	≥140 m	≥90 mm Hg o																					1
35	Bushara (2016)	Sudan	2015	3	35.7	.	.	.	19.1	2	2	954	.	39.5	39.5	Galeen tribe	Y	45.7	0	2	1	Seventh Report of theJoint International Committee on Prevention, Detection, andTreatment of high BP were used to classify BP	3	140	90	Not reported	4	126 mg/DL	1			.	.	.	.	.	.	.	.				.			1
33	Ben-Yacov (2020)	Uganda	-	2	36.1	.	.	.	.	1	1	183	.	44	44	Not reported	Not reported	38	100	1	2	ATP/NCEP III	5	135	85							.	.	.	.	.	.	.	.				.			2
221	Shakil (2022)	Togo		5	36.5	.	.	.	.	.	.	.	18.5	.	.	.	.	49.6	.	4	4		4	.	.			.		120.1	0.9	.	.	.	75	0.6	.	.	.	.	.	.	.	.	.	2
168	Ibrahim (2023)- diastolic	Nigeria		5	36.8	.	.	.	5.8	.	.	361	45	.	.	.	.	61.8	50.7	3	1	WHO STEPS surveillance	1	140	90	N/A	4	.	3	132	25.1		80	230	86	15	.	40	139	.	.	.	.	.	.	1
206	Shakil (2022)	Botswana		4	36.8	.	.	.	.	.	.	4070	22.2	.	.	.	.	49.3	.	4	4		4	.	.			.		127.3	0.5	.	.	.	79.8	0.4	.	.	.	.	.	.	.	.	.	2
66	Guwatudde (2015)	Nigeria, South Africa, Tanzania and Uganda	2011/2012	2	36.9	.	.	.	.	2		1269	.	.	.	Not reported	Not reported	35.4	.	4	1	WHO	1	140	90																					1
174	Kamerman (2022)	South Africa		4	37.1	.	.	.	11.4	.	.	10366	.	.	.	.	.	40.7	.	4	1	2014 South African hypertension practice guideline	5	140	90	ADA	2	6.5% HbA1c	4	.	.	.	.	.	.	.	.	.	.	.	.	.	.	.	.	3
74	Isara (2015)	Nigeria	2013	5	37.6	.	.	.	4.6	2	2	845	.	56.4	56.4	Not reported	Not reported	31.1	100	1	1	JNC 7	3	140	90		4		3	155/153 (M/F)	28/31 (M/F)				89/87 (M/F)	16/18(M/F)				114/123(M/F)		34/49 (M/F)				2
25	Ayogu (2021)	Nigeria	2018	5	37.8	.	.	.	.	2		517	.	39.3	39.3	Not reported	Not reported	42.6	100	1	2	AHA/ACC	2	130	80					132.1	20.04	.	.	.	81.2	11.1	.	.	.				.			1
73	Idris (2020)	Nigeria	2018	5	37.8	.	.	.	4.6	1	1	215	.	38.4	38.4	Not reported	Not reported	41.9	.	4	1		5	140	90		4		3	143	24.4				85.7	13.5				128.7		49.1				1
85	Lemogoum (2018)	Cameroon		1	37.8	.	.	.	12	1	2	889	.	39	39	Fulani ethnic group (Fulbe).	Yes	58.5	48.1	3	1	2013 ESH/ESC hypertension guidelines for the Management of Arterial Hypertension	4	≥140 mmHg	≥90 mmHg	Definition and diagnosis of diabetes mellitus and intermediate hyperglycemia: report of a WHO/IDF. Consultation. http:// www.idf.org/webdata/docs/WHO_IDF_definition_diagnosis_of_diabetes.pdf	4	DM - fasting capillary blood glucose at least 1.26 g/l (≥7.0 mm/l) and/or being on glucose-lowering medication(s)	1	Rural: Female - 140 (SD ±31); Male - 137 (SD ±30); Urban: Female - 142(SD ±29); Male - 141 (SD ±27);					Rural: Female - 82 (SD ±14); Male - 80 (SD ±11); Urban: Female - 85 (SD ±17); Male - 81 (SD ±15);					Rural: Female - 100 (SD ±30); Male - 93 (SD ±19); Urban: Female - 108 (SD ±100); Male - 100 (SD ±43);						1
121	Ploth (2018)	Tanzania		2	38	.	.	.	25.7	1	1	739	.	35	35	rural		.	.	4	1		5	≥140 m	≥90 mm Hg o		4		3																	1
102	Odili (2020)	Nigeria		5	38.1	.	.	.	.	1		4192	.	.	.			.	.	4	1		5	≥140 m	≥90 mm Hg o																					1
34	Bushara (2015)	Sudan	2013	3	38.2	.	.	.	9.4	2	2	1099	.	39.6	39.6	Ja'alin tribes	y	41.9	100	1	1	Seventh Report of theJoint International Committee on Prevention, Detection, andTreatment of high BP were used to classify BP	3	140	90	Not reported	4	126 mg/DL	1			.	.	.	.	.	.	.	.				.			2
196	Pengpid (3) (2023)- T1, 2007	Cabo Verde		5	38.7	.	10.6	.	7.5	.	.	1760	35	.	35	.	.	37.7	.	4	1	WHO STEPS surveillance	1	140	90	WHO STEPS surveillance	1	7.0mmol/L	1	.	.	.	.	.	.	.	.	.	.	.	.	.	.	.	.	2
75	Jessen (2018)	Mozambique	2014/2015	2	38.9	.	.	.	.	1		2965	.	.	.	Not reported	Not reported	38.9	66.6	3	1		5	140	90					129.7/132.9 (F/M)					81.4/79.8											1
273	Wahab	Nigeria	2019		39.2							3646		44.5				47.2						140	90																					2
11	Ali (2019) - Comoros	Comoros	2017	2	39.4	.	.	.	8.5	2	2	902	.	39.5	39.5	Not reported	.	40.1	.	4	1	ESH/ESC	4	140	90	Capillary whole blood glucose	4	1.26g/L	1	130.3	21.8	.	.	.	72.1	20	.	.	.	1.01	g/l	0.439	.		5.26	1
132	Simo (2020)	Cameroon		1	40.9	.	.	.	.	2		526	53	.	53	Not listed??	Not reported	32.9	.	4	1	JNC 8 blood pressure guideline	3	140	90	N/A		N/A																		1
209	Shakil (2022)	Comoros		2	40.9	.	.	.	.	.	.	5517	19.1	.	.	.	.	50.4	.	4	4		4	.	.			.		127.2	0.4	.	.	.	78.3	0.3	.	.	.	.	.	.	.	.	.	2
177	Kohler (2022)- T2, 2017	Malawi		2	41	.	.	.	.	.	.	1516	.	.	.	.	.	.	.	4	1	HRS 2010 Study Materials	5	140	90	N/A		.		.	.	.	.	.	.	.	.	.	.	.	.	.	.	.	.	2
100	Ntuli (2015)	South Africa		4	41.4	.	.	.	.	2		1407	.	44.2	44.2			37	100	1	1	Chobanian AV, Bakris GL, Black HR, et al. The Seventh Report of the joint national committee on the prevention, detection, evaluation, and treatment of high blood pressure: The JNC 7 report. JAMA. 2003;289:2560–2572.	3	≥140 mmHg	≥90 mmHg					Not listed																2
274	Wasnyo	Cameroon	-		41.8	7.5						411	28			Fang-Beti	Y	41.8						140	90																					2
59	Gebreselassie (2015)- Ghana	Ghana	-	5	42.4	.	.	.	.	1		4565	.	.	.			50.2	55.6	3	2	JNC7	3	120	80																					1
176	Kohler (2022)- T1, 2013	Malawi		2	42.5	.	.	.	.	.	.	1229	.	.	.	.	.	.	.	4	1	HRS 2010 Study Materials	5	140	90	N/A		.		.	.	.	.	.	.	.	.	.	.	.	.	.	.	.	.	2
216	Shakil (2022)	Rwanda		2	42.8	.	.	.	.	.	.	.	18.9	.	.	.	.	49.1	.	4	4		4	.	.			.		120.4	0.3	.	.	.	77.7	0.3	.	.	.	.	.	.	.	.	.	2
220	Shakil (2022)	Tanzania- Zanzibar		2	42.8	.	.	.	.	.	.	.	17.4	.	.	.	.	49.9	.	4	4		4	.	.			.		131.3	1.2	.	.	.	78	0.6	.	.	.	.	.	.	.	.	.	2
6	Ahaneku (2015)	Nigeria	2011	5	43.2	.	.	25.3	.	2		257	.	55.14	55.14	.	.	29.6	100	1	1		5	140	90					.	.	.	.	.	.	.	.	.	.	.		.	.	.	.	2
190	Obagha (2022)	Nigeria		5	43.3	.	.	.	2.3	.	1	372	.	48.9	8.9	.	.	55.6	.	4	1	ESH	4	140	90	N/A	4	.	3	135	20	.	.	.	80.6	11.8	.	.	.	.	.	.	.	.	.	2
106	Ofili (2015)	Nigeria		5	44	.	.	.	.	1		134	54.5	52.6	52.6	Ibo	Y	35.8	100	1	1		5	140	90																					2
9	Akpan (2015) - Rural	Nigeria	-	5	44.3	.	.	.	2.8	2	2	978	.	43.9	43.9	.		29.9	100	1	1	JNC7	3	140	90	Random plasma glucose	4	11.1 mmol/L	2	.	.	.	.	.	.	.	.	.	.	.		.	.	.	.	1
183	Madela (2023)	South Africa		4	44.4	.	.	.	13.9	.	.	7303	.	.	.	.	.	27.6	.	4	1	KwaZulu-Natal Department of Health Adult Primary Care (APC) guidelines for diagnosing hypertension and diabetes	5	140	90	KwaZulu-Natal Department of Health Adult Primary Care (APC) guidelines for diagnosing hypertension and diabetes	4	11.0 mmol/L RBG	2	.	.	.	.	.	.	.	.	.	.	.	.	.	.	.	.	2
201	Renta (2022)- Urban	South Africa		4	44.5	3.8	.	.	11.3	.	1	2810	.	59.9	59.9	.	.	41.74		2	1	WHO SAGE	1	140	90	N/A	4	.	3	144.2	26.7	.	.	.	94.7	18	.	.	.	.	.	.	.	.	.	2
19	Arrugu (2017)	Nigeria	-	5	44.6	.	.	.	8	2	2	462	38.5	40.5	40.5	Not reported	Not reported	50	100	1	1		5	140	90	WHO/IDF fasting blood glucose	1		3			.	.	.	.	.	.	.	.				.			1
77	Katalambula (2017)	Tanzania	-	2	44.7	.	.	.	.	2		549	.	40.7	40.7	Not reported	Not reported	42.4	.	4	1		5	140	90					137.5	52				86.6	47.1										2
241	Elyas	Sudan	2023		44.7				23.9			374						29.1																												3
112	Oluyombo (2016)	Nigeria		5	44.9	.	.	.	5.2	2	2	1285	.	55.12	55.12	Not provided	Y	35	.	4	1		5	≥140 m	≥90 mm Hg o		4		3	(14.6 ± 2.8					(6.3 ± 1.4 mmHg,											2
158	Diawara (2023)	Côte d’Ivoire		5	45	.	.	.	7.5	.	.	412	.	.	.	Peulh	Y	34.7	.	4	1	Not reported	5	140	90	IDF	3	126 mg/dl	1	.	.	.	.	.	.	.	.	.	.	.	.	.	.	.	.	1
200	Renta (2022)- Rural	South Africa		4	45.3	2.9	.	.	4.8	.	1	1411	.	60.9	60.9	.	.	44.15		1	1	WHO SAGE	1	140	90	N/A	4	.	3	143.6	27.3	.	.	.	95.8	18.6	.	.	.	.	.	.	.	.	.	2
214	Shakil (2022)	Liberia		5	45.5	.	.	.	.	.	.	2503	18.5	.	.	.	.	50.1	.	4	4		4	.	.			.		128.7	0.7	.	.	.	79.7	0.4	.	.	.	.	.	.	.	.	.	2
116	Opreh (2021)	Nigeria		5	45.6	.	.	.	.	2		1012	.	47.7	47.7	Not provided	Y	47	.	4	1	NOT PROVIDED	5	≥140 m	≥90 mm Hg o																					1
208	Shakil (2022)	Republic of Congo		1	45.6	.	.	.	.	.	.	3301	17.7	.	.	.	.	49.6	.	4	4		4	.	.			.		125.3	1.2	.	.	.	80.9	0.8	.	.	.	.	.	.	.	.	.	2
250	Kamara	Sierra Leone	2019		45.7				2.2			418		44.8		Temne	Y	42.1				JNC 7		140	90	Random plasma glucose		200mg/dL		135	26.3				87.8	14.8				6.47	mmol/L	2				1
41	Craig (2018)	Namibia	2013	4	46	.	.	.	.	1		3068	.	46.8	46.8	Oshiwambo	y	41.5	53.5	3	1	WHO	1	140	90																					1
60	Gebreselassie (2015)- South Africa	South Africa	-	4	46	.	.	.	.	1		2980	.	.	.	Not reported	Not reported	48.5	30.3	3	2	JNC 7	3	120	80																					1
213	Shakil (2022)	Lesotho		4	46.3	.	.	.	.	.	.	2010	21.7	.	.	.	.	48.8	.	4	4		4	.	.			.		126.1	0.6	.	.	.	82.6	0.5	.	.	.	.	.	.	.	.	.	2
129	Rush (2018) - urban	Zambia		4	46.9	.	.	.	.	2		130	.	39.4	39.4			48.9	.	4	1		5	140	90					127.04 in urban area	15.39 in urban area				78.36 in urban area	10.36 in urban area										1
92	Mbouemboue (2019)	Cameroon		1	46.94	1.69	.	.	5.59	2	1	948	.	38.82	38.82		yes. The Foulbes, the Haoussas, the Gbaya, the Tikar, the Mboum, and the Dii	48.95	.	4	1	The Seventh Report of the Joint National Committee on Prevention, Detection, Evaluation, and Treatment of High Blood Pressur	3	>140 mmHg	>90 mmHg	American Diabetes Association. Classification and Diagnosis of Diabetes. Diab Care. (2017) 40(Suppl 1):S11–24. doi: 10.2337/dc17-S005	2	fasting blood glucose >1.26 g/L	1																	1
173	Jobe (2024)	The Gambia		5	47	.	.	.	6	.	.	9188	.	.	.	Mandinka	Y	50	41.2	3	1	Not reported	5	140	90	Not reported	4	7.0mmol/L	1	.	.	.	.	.	.	.	.	.	.	.	.	.	.	.		1
111	Oluyombo (2015)	Nigeria		5	47.2	.	.	.	6.8	2	2	750	.	61.7	61.7	Not provided	Y	29.47	.	4	1	JNC	3	≥140 m	≥90 mm Hg o		4		3																	2
219	Shakil (2022)	Tanzania		2	48.3	.	.	.	.	.	.	.	17.4	.	.	.	.	49.9	.	4	4		4	.	.			.		128.6	0.4	.	.	.	80.3	0.3	.	.	.	.	.	.	.	.	.	2
212	Shakil (2022)	Kenya		2	48.7	.	.	.	.	.	.	4500	18.1	.	.	.	.	49.7	.	4	4		4	.	.			.		124.4	0.5	.	.	.	80.6	0.4	.	.	.	.	.	.	.	.	.	2
222	Shakil (2022)	Uganda		2	48.8	.	.	.	.	.	.	.	15.4	.	.	.	.	49.1	.	4	4		4	.	.			.		124.5	0.4	.	.	.	80.6	0.3	.	.	.	.	.	.	.	.	.	2
89	Manus (2018)	Madagascar		2	49.1	.	.	.	.	2		513	.	.	.			49.7	.	4	2	ACC/AHA guidelines outlined in Whelton et al.	2	≥ 130 mm Hg	≥ 80 mm Hg					Not listed					Not listed					Not listed						3
96	Muhamedhussein (2016)	Tanzania		2	49.5	.	.	.	.	2		570	.	44.53	44.53	Not listed		49.1	.	4	1	Joint National Committee for hypertension (JNC VII).	3	≥140 mmHg	≥90 mmHg					Not listed					Not listed											3
104	Odland (2020)	Sierra Leone		5	49.6	.	.	.	3.5	1	1	2071	51	.	51	Not reported		51	62.9	3	1		5	140	90		4		3	136.9	25.24				87.52	14.11										1
255	Mengome	Gabon	2020		49.7				5.4			978		39.5				41.4	49			WHO		130	80	Impaired fasting glucose		5.56mmol/L																		1
207	Shakil (2022)	Republic of Congo		1	50.2	.	.	.	.	.	.	4029	17.7	.	.	.	.	49.5	.	4	4		4	.	.			.		128.1	0.6	.	.	.	82.1	0.4	.	.	.	.	.	.	.	.	.	2
31	Batte (2021)	Uganda	2020	2	51.7	.	.	.	.	2	1	302	.	42.5	42.5	Not reported	Not reported	64.6	0	2	2	AHA/ACC	2	130	80							.	.	.	.	.	.	.	.				.			2
240	Christian	Cabo Verde	2020		51.7			10.2	6.05			4563		41.39				40.4						140	90	Impaired fasting glucose		126mg/dL																		1
258	Ndongo	Senegal	2018		52							2441		45.4				28	38.9			WHO Steps		140	90	(IDF) Impaired fasting glucose		126mg/dL																		2
211	Shakil (2022)	The Gambia		5	52.3	.	.	.	.	.	.	4103	17.1	.	.	.	.	49.6	.	4	4		4	.	.			.		129.9	0.6	.	.	.	80	0.4	.	.	.	.	.	.	.	.	.	2
55	Ezeala-Adikaibe (2016)	Nigeria	2013	5	52.5	.	.	.	.	2		774	.	43.9	43.9	Not reported	Not reported	35.7	.	4	1		5	140	90	N/A		N/A		136.7 mm Hg in males and 132.4 mm Hg in females (P=0.03)	Not listed		133.7(males) 130.0(females)	139.7(males) 134.8(females)	83.3 mm Hg (81.7–85.1) among males and 83.0 mm Hg (81.7–84.3) among females			81.7 among males and 81.7 among females	85.1 among males and 84.3 among females							2
205	Shakil (2022)	Benin		5	53.3	.	.	.	.	.	.	5126	17.9	.	.	.	.	49.8	.	4	1	2017 ACC/AHA Hypertension Guidelines	2	140	90	N/A		.		126.2	0.5	.	.	.	82	0.3	.	.	.	.	.	.	.	.	.	2
156	Dai (2022)	Ghana		5	53.72	2.1	.	.	3.88	.	1	3997	.	64	64	.	.	46.84	59.49	3	2	Not reported	5	130	80	Not reported	4	.	3	.	.	.	.	.	.	.	.	.	.	.	.	.	.	.	.	3
32	Bello-Ovosi (2018)	Nigeria	2016	5	55.9	.	.	.	23.3	2	2	181	.	51.9	51.9	Hausa/Fulani	Y	12.2	0	2	1	JNC VI	3	140	90	ADA	2	≥11.1 mmol	2	142.4	30.5	.	.	.	90.7	16.7	.	.	.	7		4.1	.			3
271	Taha	Sudan	2022		56.3							384	45					50.8						140	90																					1
269	Shishani	Kenya	2023		56.4				3.2			575						28.2	100			AHA		130	80	(ADA) Impaired fasting glucose		>7.0mmol/L		127.5	20.3				80.9	12				5	mmol/L	0.9				2
259	Njonnou	Cameroon	2022		57.6							706		53.1				37						140	90	(ADA) Impaired fasting glucose		126mg/dL																		1
217	Shakil (2022)	Sudan		3	58.5	.	.	.	.	.	.	.	18.3	.	.	.	.	48.9	.	4	4		4	.	.			.		127.6	0.3	.	.	.	82.8	0.2	.	.	.	.	.	.	.	.	.	2
257	Musa	Sudan	2022		59.2				28.8	Yes	Yes	250	43		30-55			47.6						140	90	IDF		HbA1c >6.5%																		1
239	Camara	Guinea	2021		61.4							1698		71.6	60-115	Maninka	Y	63.5				WHO																								1
127	Roba (2019)	Ethiopia		2	62	.	.	.	.	2		872	.	40.33	40.33	Oromo and Amhara		32.8	.	4	1	WHO definitions	1	140	90	International Diabetic Association (IDA)		Fasting blood suger ≥26 mg/dl or random blood sugar≥200 mg/dl		124.98	17.18				78.92	10.13										1
195	Pengpid (2) (2022)	Republic of Congo		1	69.8	.	23.2	.	15.2	1	.	1373	.	.	.	Mandia or Ngbaka Bantou	Y	49.9	.	4	1	WHO STEPS surveillance	1	140	90	WHO STEPS surveillance	1	7.0mmol/L	1	148.5	18.5	.	.	.	6.2	11.2	.	.	.	.	.	.	.	.	.	2
51	Egbujie (2016)	South Africa	2009	4	72.8	.	.	.	.	1	1	1942		49.83	49.83	Not reported	Not reported	28.2	46.4	3	1	Not listed	5	140	90																					1
266	Peer	South Africa	2017-2019		78.6							618	58		49-63			18.1	0					140	90	(WHO) Impaired fasting glucose		>7.0mmol/L																		2

## Sheet: T2D
nstudy	study	country	year	region	htnpercent	strokepercent	hypercholpercent	cvpercent	diabpercent	htn_selfrep	t2d_selfrep	nparticipants	med_age_yrs	mean_age_yrs	ages	Primary ethnicity	Multi-ethnic (Y/N)	malepercent	%rural	loc_setting	htn_defn	Hypertension guideline/cut-off	htn_guide	Systolic mmHg	Diastolic mmHg	Diabetes guidelines	diab_guide	Diabetes cut off	diab_defn	meanSBP	SD	SE	Lower CI	Upper CI	meanDBP	SD	SE	Lower CI	Upper CI	Mean Blood glucose	glucose units	SD	SE	Lower CI	Upper CI	rob
227	Teshome (2022)	Ethiopia		2	0.185	0.42	.	3.7	0.3	.	1	1177	41	.	41	.	.	45.6	.	4	1	Ethiopian primary health care clinical guidelines	5	140	90	N/A	4	.	3	117.15	17.6	.	.	.	72.07	11.18	.	.	.	.	.	.	.	.	.	1
144	Yaya (2021)	Kenya		2	.	.	.	.	1.3	1	1	14728	.	.	.			0	59.5	3	.	No guideline				No guideline	4		3																	2
161	Essa (2022)	Ethiopia		2	12.7	.	.	.	1.3	.	1	600	.	36.32	36.32	.	.	45	.	4	1	Not reported	5	140	90	N/A	4	.	3	.	.	.	.	.	.	.	.	.	.	.	.	.	.	.	.	1
27	Bahendeka (2016)	Uganda	2014	2	24.86	.	.	.	1.4	2	2	3689	.	35.1	35.1	Baganda-Basoga	Y	39.8	73.5	3	1	Not listed	5	140	690	WHO	1	≥7.0 mmol/l	1			.	.	.	.	.	.	.	.				.			1
234	Adjobimey	Benin	2019		27.1				1.5			1883						90.7				WHO																								1
237	Buila	Repubic of Congo	2021		14	0.8			1.6			20913		35.1				70.4						140	90																					1
225	Tannor (1) (2022)	Ghana		5	30.2	0.53	.	.	1.86	.	1	5054	.	39.4	39.4	.	.	50.6	.	4	1	Not reported	5	140	90	.	4	.	3	127.6	18.4	.	.	.	80.8	12.2	.	.	.	.	.	.	.	.	.	1
198	Renta (2022)- Rural	Ghana		5	27.2	1.6	.	.	1.9	.	1	3290	.	60.5	60.5	.	.	54.17		1	1	WHO SAGE	1	140	90	N/A	4	.	3	132.1	25.3	.	.	.	95.8	18.6	.	.	.	.	.	.	.	.	.	2
12	Alikor (2015)	Nigeria		5	20.6	.	.	.	2.2	1	2	500	.	41.3	41.3			31.2	100	1	1	JNC7	3	140	90	Fasting plasma gluocse	4	7.0mmol/L	1	130.7	15.2	.	.	.	74.4	7.2	.	.	.	11.1	mmol/l	4	.		.	3
250	Kamara	Sierra Leone	2019		45.7				2.2			418		44.8		Temne	Y	42.1				JNC 7		140	90	Random plasma glucose		200mg/dL		135	26.3				87.8	14.8				6.47	mmol/L	2				1
190	Obagha (2022)	Nigeria		5	43.3	.	.	.	2.3	.	1	372	.	48.9	8.9	.	.	55.6	.	4	1	ESH	4	140	90	N/A	4	.	3	135	20	.	.	.	80.6	11.8	.	.	.	.	.	.	.	.	.	2
68	Haregu (2016)	Kenya	2008/2009	2	7	.	.	.	2.5	2	2	5190	.	.	.	N/A	N/A	53.8	.	4	1	WHO	1	140	90		4	140mg/dl	1	124	19.7				76.5	12.1				87.1		30.6				2
170	Issaka (2023)- Rural	Burkina Faso, Benin, Mali, Liberia, Ghana		5	24.7	.	.	.	2.5	.	.	15468	.	.	.	.	.	47.8	50.5	3	1	WHO STEPS surveillance	1	140	90	WHO	1	7.0mmol/L	1	.	.	.	.	.	.	.	.	.	.	.	.	.	.	.	.	2
9	Akpan (2015) - Rural	Nigeria	-	5	44.3	.	.	.	2.8	2	2	978	.	43.9	43.9	.		29.9	100	1	1	JNC7	3	140	90	Random plasma glucose	4	11.1 mmol/L	2	.	.	.	.	.	.	.	.	.	.	.		.	.	.	.	1
10	Ali (2019)- Sudan	Sudan	2017	3	16.6	.	.	.	2.8	2	2	44413	.	37.6	37.6	Not reported	.	62.3	.	4	1	May measurement month protocol	5	140	90		4		3	120.2	.	.	.	.	75.7	.	.	.	.	.		.	.	.	.	3
78	Katchunga (2016)	Republic of Congo	2012/2015	1	.	.	.	.	2.8		2	3936	.	34	34	Not reported	Not reported	43.7	.	4	.						4		3																	1
179	Koye (2022)	Ethiopia		2	19.2	.	.	.	2.8	.	.	9801	.	.	.	.	.	.	.	4	1	ACC/AHA	2	140	90	.	4	7.0mmol/L	1	.	.	.	.	.	.	.	.	.	.	.	.	.	.	.	.	2
18	Arrey (2016)	Cameroon	2013	1	31.1	.	.	.	2.9	2	2	733	.	.	.	Not reported	Not reported	54.4	100	1	1	JNC7	3	140	90		4		3			.	.	.	.	.	.	.	.				.			1
202	Roomaney (2022)	South Africa		4	27.8	0.8	.	.	2.9	.	1	27042	33	.	.	.	.	43.1	.	4	1	Not reported	5	140	90	N/A	4	.	3	.	.	.	.	.	.	.	.	.	.	.	.	.	.	.	.	2
226	Tannor (2) (2022)	Ghana		5	27.3	1	.	.	2.9	.	1	3080	.	39.8	39.8	.	.	40.4	.	4	1	ISH	5	140	90	.	4	.	3	123.9	20	.	.	.	77.1	12.4	.	.	.	.	.	.	.	.	.	2
61	Gebreyes (2018)	Ethiopia	2015	2	15.8	.	5.2	.	3.2	2	2	9788	.	.	.	Not reported	Not reported	40.6	88.5	3	1		5	140	90		4	FBG ≥ 7.0mmol/l	1																	1
269	Shishani	Kenya	2023		56.4				3.2			575						28.2	100			AHA		130	80	(ADA) Impaired fasting glucose		>7.0mmol/L		127.5	20.3				80.9	12				5	mmol/L	0.9				2
14	Animaw (2017)	Ethiopia	2015	2	.	.	.	.	3.3		2	1405	33	.	33	Not reported	.	43.3	50.8	3	.					WHO	1	126mg/dL	1			.	.	.	.	.	.	.	.	91.16	mg/dl	21.4	.	30	350	1
22	Asresahegn (2017)	Ethiopia	2014	2	28.3	.	.	.	3.3	1	2	487	32	35	35	Not reported	Not reported	48.9	0	2	1		5	140	90	N/A	4	N/A	3	125.7	16	.	.	.	79.7	9.2	.	.	.				.			2
56	Ezeani (2020)	Nigeria	2012	5	.	.	.	.	3.3		2	1680	.	42.8	42.8	Ibo		47.6	.	4	.						4	fasting plasma glucose of 126 mg/dL or more, and andom blood glucose of 180 mg/dL or higher	1																	2
83	Kufe (2015)	Cameroon		1	26.6	.	.	.	3.3	2	2	1623	.	39.7	39.7	Not reported	Not reported	41.1	.	4	1	JNC 7 report. Chobanian AV, Bakris GL, Black HR, Cushman WC, Green LA, Izzo Jr JL, et al.The seventh report of the joint national committee on prevention,detection, evaluation, and treatment of high blood pressure: the JNC7report (published correction appears in JAMA;290[2]:197). JAMA.2003;289:2560–72	3	≥140 mmHg	≥90 mmHg	IDF consensus statement. (Unwin N, Shaw J, Zimmet P, Alberti GMM. International diabetes federation IGT/IFG consensus statement. Diabet Med. 2002;19:708–23.	3	fasting capillary glucose (FCG)≥6.1 mmol/l. FCG between 6.1 mmol/l and 6.9 mmol/l were considered to have IFG, and those with FCG≥7.0 mmol/l (126 mg/dl) and/or on diabetes medication (insulin and/or anti-diabetic drugs) were considered to have diabetes	1	Not reported					Not reported					Mean FCG was5.4 mmol/l		Not listed				2
28	Bailey (2016)- Zambia	Zambia	2010	4	.	.	.	.	3.5		1	45767	.	33.3	33.3	Not reported	Not reported	33.1	20.4	3	.					Not reported	4	≥11.1 mmol	2			.	.	.	.	.	.	.	.				.			1
36	Camara (2016)	Guinea	2009	5	29.9	.	.	.	3.5	2	2	2491	.	34.2	34.2	Not reported	Not reported	45.8	32	3	1	WHO	1	140	90	Not reported	4	110mg/DL	2			.	.	.	.	.	.	.	.				.			1
87	M'Buyamba-Kabangu (2021)	Republic of Congo		1	25.5	.	.	.	3.5	2	2	29857	.	40	40	blacks: 99.7%		60	.	4	1	. Beaney T, Schutte AE, Stergiou GS, Borghi C, Burger D, Charchar F, Cro S, Diaz A, Damasceno A, Espeche W, Jose AP, Khan N, Kokubo Y, Maheshwari A, Marin MJ, More A, Neupane D, Nilsson P, Patil M, Prabhakaran D, Ramirez A, Rodriguez P, Schlaich M, Steckelings UM, Tomaszewski M, Unger T, Wainford R, Wang J, Williams B, Poulter NR, on behalf of MMM Investigators. May Measurement Month 2019: the Gl…	5	≥140 mmHg	≥90 mmHg		4		3	Not listed					Not listed					Not listed						3
99	Musung (2021)	Republic of Congo		1	33.6	.	.	.	3.5	1	2	6708	.	47.9	47.9			33.2	.	4	1	Not listed	5	≥140 mmHg	≥90 mmHg		4		3	128.4 mmHg	± 25.9				79.1 mmHg	± 15.3 mmHg										2
104	Odland (2020)	Sierra Leone		5	49.6	.	.	.	3.5	1	1	2071	51	.	51	Not reported		51	62.9	3	1		5	140	90		4		3	136.9	25.24				87.52	14.11										1
260	Nonterah	Ghana	2023		27.9				3.5			631		49		Kasem	Y	27						140	90																					2
15	Anjulo (2021)	Ethiopia	2019	2	19.1	.	.	.	3.8	1	2	576	33	.	33	Wolaita	Y	41.8	.	4	1		5	140	90		4		3	116.4	17	.	.	.	75.4	11.3	.	.	.				.			1
246	Hormenu	Ghana	2022						3.83			1200						33.7	27.3							Impaired fasting glucose		126mg/dL		118			110	127	75			68	81							2
156	Dai (2022)	Ghana		5	53.72	2.1	.	.	3.88	.	1	3997	.	64	64	.	.	46.84	59.49	3	2	Not reported	5	130	80	Not reported	4	.	3	.	.	.	.	.	.	.	.	.	.	.	.	.	.	.	.	3
230	Utura (2022)	Ethiopia		2	16.3	.	.	.	3.9	.	.	410	33	.	.	.	.	71.2	.	4	1	WHO STEPS surveillance/Ethiopia National NCD guideline	1	140	90	WHO STEPS surveillance/Ethiopia National NCD guideline	1	.	3	.	.	.	.	.	.	.	.	.	.	.	.	.	.	.	.	1
252	Marfowaa_1	Ghana	2007-2008						3.9		Yes	5573		60.2				50.6	59																											2
81	Kiber (2019)	Ethiopia		2	12.5	.	.	.	4	2	2	456	.	43.69	43.69	Amhara	Yes (Oromo, Tigray)	45.6	.	4	1	Not reported	5	≥140 mmHg	≥90 mmHg		4		3	Not reported					Not reported											1
238	Bulamba	Uganda	2021-2022		15.7	1.7			4			604	46					36.4	34.1																											2
267	Ramalan	Nigeria	2021						4.1			1024		41.9	18-94			40.9								Impaired fasting glucose		>7.0mmol/L																		2
49	Duboz (2017)	Senegal	2015	5	.	.	.	.	4.2		2	500			.	Fulani	Not reported	48.2	100	1	.					WHO	1	126 mg/DL	1																	1
165	Gonzalez Fernandez (2023)	Lesotho		4	13.4	0.2	.	.	4.2	.	.	6061	39	.	.	.	.	47.8	47.1	3	1	Not reported	5	140	90	Not reported	4	11.1 mmol/l	2	.	.	.	.	.	.	.	.	.	.	.	.	.	.	.	.	1
76	Jorgensen (2020)	Tanzania	2011	2	33.5	.	.	.	4.4	1	1	2146	.	38.4	38.4	Not reported	Not reported	.	50.2	3	1		5	140	90	IDF	3	FBG >/= 6.1	3	130.2		0.3			77.8		0.44									1
84	Kumma (2021)	Ethiopia		2	31.3	.	.	.	4.4	1	1	2483	35	.	35	Wolaita	Yes	52.9	49.9	3	1	2018 European Society of Cardiology (ESC) and the European Society of Hypertension (ESH) Guidelines for the management of arterial hypertension	4	≥140 mmHg	≥90 mmHg	Defined based upon the American Diabetes Association definition (persons with FBS level 7.0mmol/l or above)	2	Hyperglycemia - Defined as persons with FBS level 7.0mmol/l or above and/or selfreported for medication based on the prescription made by health personnel working in a licensed health institution	1	(S1 file.. To review)																1
8	Akpan (2015)- Urban	Nigeria	-	5	27.5	.	.	.	4.5	2	2	590	.	39.9	39.9	.	.	26.3	0	2	1	JNC7	3	140	90	Previous History	4		3	.	.	.	.	.	.	.	.	.	.	.		.	.	.	.	1
232	Abdikarim	Somaliland	2020		4.84			0.7	4.5			18930			<15->64			43.02	30.5																											2
73	Idris (2020)	Nigeria	2018	5	37.8	.	.	.	4.6	1	1	215	.	38.4	38.4	Not reported	Not reported	41.9	.	4	1		5	140	90		4		3	143	24.4				85.7	13.5				128.7		49.1				1
74	Isara (2015)	Nigeria	2013	5	37.6	.	.	.	4.6	2	2	845	.	56.4	56.4	Not reported	Not reported	31.1	100	1	1	JNC 7	3	140	90		4		3	155/153 (M/F)	28/31 (M/F)				89/87 (M/F)	16/18(M/F)				114/123(M/F)		34/49 (M/F)				2
200	Renta (2022)- Rural	South Africa		4	45.3	2.9	.	.	4.8	.	1	1411	.	60.9	60.9	.	.	44.15		1	1	WHO SAGE	1	140	90	N/A	4	.	3	143.6	27.3	.	.	.	95.8	18.6	.	.	.	.	.	.	.	.	.	2
16	Anteneh (2015)	Ethiopia	2014	2	25.1	.	.	.	4.9	1	1	678	.	49.2	49.2	Amhara	Y	45.6	.	4	1	JNC7	3	140	90		4		3			.	.	.	.	.	.	.	.				.			1
157	Damtie (2023)	Ethiopia		2	10.3	.	.	.	4.9	.	.	407	.	35	35	.	.	47.9	.	4	1	Third Report of the National Cholesterol Education Program (NCEP)	5	140	90	ADA	2	126 mg/dl	1	.	.	.	.	.	.	.	.	.	.	.	.	.	.	.	.	1
197	Pengpid (3) (2023)- T2, 2020	Cabo Verde		5	34.2	.	16	.	5.1	.	.	3721	38	.	38	.	.	40.4	.	4	1	WHO STEPS surveillance	1	140	90	WHO STEPS surveillance	1	7.0mmol/L	1	.	.	.	.	.	.	.	.	.	.	.	.	.	.	.	.	2
112	Oluyombo (2016)	Nigeria		5	44.9	.	.	.	5.2	2	2	1285	.	55.12	55.12	Not provided	Y	35	.	4	1		5	≥140 m	≥90 mm Hg o		4		3	(14.6 ± 2.8					(6.3 ± 1.4 mmHg,											2
255	Mengome	Gabon	2020		49.7				5.4			978		39.5				41.4	49			WHO		130	80	Impaired fasting glucose		5.56mmol/L																		1
92	Mbouemboue (2019)	Cameroon		1	46.94	1.69	.	.	5.59	2	1	948	.	38.82	38.82		yes. The Foulbes, the Haoussas, the Gbaya, the Tikar, the Mboum, and the Dii	48.95	.	4	1	The Seventh Report of the Joint National Committee on Prevention, Detection, Evaluation, and Treatment of High Blood Pressur	3	>140 mmHg	>90 mmHg	American Diabetes Association. Classification and Diagnosis of Diabetes. Diab Care. (2017) 40(Suppl 1):S11–24. doi: 10.2337/dc17-S005	2	fasting blood glucose >1.26 g/L	1																	1
44	Dereje (2020)	Ethiopia	2017	2	.	.	.	.	5.7		1	634		36	36	Not reported	Not reported	58.5	.	4	.					WHO	1	126 mg/DL	1																	1
199	Renta (2022)- Urban	Ghana		5	33.2	3.5	.	.	5.7	.	1	2281	.	59.7	59.7	.	.	45.46		2	1	WHO SAGE	1	140	90	N/A	4	.	3	137.4	24.4	.	.	.	90.3	16.5	.	.	.	.	.	.	.	.	.	2
93	Millogo (2018)	Burkina Faso		5	19.9	.	.	.	5.8	2	2	4417	.	.	.			47.3	72.8	3	4		5			Alberti KGMM, Zimmet PZ, Consultation WHO. Definition, diagnosis and classification of diabetes mellitus and its complications. Part 1: diagnosis and classification of diabetes mellitus. Provisional report of a WHO consultation. Diabet Med. 1998;15:539–53.	1	blood glucose level < 5.6 mmol/l (100 mg/dl) was classified as normal glucose regulation. Participants with a blood glucose level ≥ 6.1 mmol/l (110 mg/dl) or those that reported current use of anti-diabetic treatment were defined as having diabetes. Overall AGR status was defined by either having diabetes or having a blood glucose level ≥ 5.6 mmol/l (100 mg/dl)	3											Not listed						1
167	Ibrahim (2023)- systolic	Nigeria		5	32.1	.	.	.	5.8	.	.	361	45	.	.	.	.	61.8	50.7	3	1	WHO STEPS surveillance	1	140	90	N/A	4	.	3	132	25.1		80	230	86	15	.	40	139	.	.	.	.	.	.	1
168	Ibrahim (2023)- diastolic	Nigeria		5	36.8	.	.	.	5.8	.	.	361	45	.	.	.	.	61.8	50.7	3	1	WHO STEPS surveillance	1	140	90	N/A	4	.	3	132	25.1		80	230	86	15	.	40	139	.	.	.	.	.	.	1
173	Jobe (2024)	The Gambia		5	47	.	.	.	6	.	.	9188	.	.	.	Mandinka	Y	50	41.2	3	1	Not reported	5	140	90	Not reported	4	7.0mmol/L	1	.	.	.	.	.	.	.	.	.	.	.	.	.	.	.		1
194	Pengpid (1) (2022)	Sudan		3	0.262	1.2	11	.	6	.	.	7226	37	.	37	.	.	36.9	62.4	3	1	WHO	1	140	90	N/A	4	.	3	.	.	.	.	.	.	.	.	.	.	.	.	.	.	.	.	2
240	Christian	Cabo Verde	2020		51.7			10.2	6.05			4563		41.39				40.4						140	90	Impaired fasting glucose		126mg/dL																		1
169	Issaka (2023)- Urban	Burkina Faso, Benin, Mali, Liberia, Ghana		5	30	.	.	.	6.2	.	.	15468	.	.	.	.	.	47.8	50.5	3	1	WHO STEPS surveillance	1	140	90	WHO	1	7.0mmol/L	1	.	.	.	.	.	.	.	.	.	.	.	.	.	.	.	.	2
191	Oluwadiya (2023)	Nigeria		5	21.1	.	.	.	6.5	.	.	3043	.	44.4	44.4	Yoruba	.	25.8	59.3	3	1	WHO	1	140	90	WHO	1	7.0 mmol/L FPG	1	.	.	.	.	.	.	.	.	.	.	.	.	.	.	.	.	1
82	Kingue (2015)	Cameroon		1	29.7	.	.	.	6.6	2	2	15470	.	42.7	42.7		Yes. There is varied ethnicity, with more than 240 tribes found in three main ethnic groups; Bantus in the south, Semi-Bantus midway between the north and south, and Sudanese in the north. This varied ethnicity is distributedin four ecological zones. The Bantus is in the Forest and Littoral zone, the semi-Bantus in the Grassland zone, and the Sudanese in the Savannah zone.	51.7	.	4	1	World HealthOrganization recommendations. uidelines Sub-Committee. 1999 World Health Organization/International Society of Hypertension. Guidelines for the management of Hypertension. J Hypertens. 1999;17:151–183.	1	≥140 mmHg	≥90 mmHg	WHO-IDF. Definition and diagnosis of diabetes mellitus and inter-mediate hyperglycemia: report of a WHO/IDF consultation. http://www.idf.org/webdata/docs/WHO_IDF_definition_diagnosis_of_diabetes.pdf. Accessed June 2, 2015	1	fasting blood glucose>1.26 mg/dL or a patient taking antidiabetic treatment	1	Men: 133.43 mm Hg; women: 130.38 mm Hg	Not listed	Not listed	Not listed	Not listed	Men: 79.53 mm Hg; women: 79.45 mm Hg	Not listed	Not listed	Not listed	Not listed	Not listed		Not listed	Not listed	Not listed	Not listed	1
187	Muyer (2022)	Republic of Congo		1	20.4	.	.	.	6.7	.	.	1600	.	.	.	Kongo central	Y	47.2	.	4	1	ESH	4	140	90	ADA/IDF	4	126mg/dL	1	.	.	.	.	.	.	.	.	.	.	.	.	.	.	.	.	2
54	Endris (2019)	Ethiopia	2019	2	.	.	.	.	6.8		2	587	.	44.17	44.17		Y	39.7	.	4	.						4	FBG ≥ 126 mg/dl	1																	1
111	Oluyombo (2015)	Nigeria		5	47.2	.	.	.	6.8	2	2	750	.	61.7	61.7	Not provided	Y	29.47	.	4	1	JNC	3	≥140 m	≥90 mm Hg o		4		3																	2
29	Bailey (2016)- South Africa	South Africa	2010	4	.	.	.	.	7.2		1	12496	.	37	37	Not reported	Not reported	33.3	23.2	3	.					Not reported	4	≥11.1 mmol	2			.	.	.	.	.	.	.	.				.			1
182	Madede (2022)	Mozambique		2	.	.	.	.	7.4	.	.	1321	.	41.4	41.4	.	.	38.4	58.7	3	.	.	.	.	.	WHO	1	6.1 mmol/l FBG	1	.	.	.	.	.	.	.	.	.	.	.	.	.	.	.	.	1
186	Motuma (2023)	Ethiopia		2	27.3	.	.	.	7.4	.	.	1164	.	35	35	Amhara	Y	51.4	.	4	1	WHO STEPS surveillance	1	140	90	WHO STEPS surveillance	1	126mg/dL	1	124.4	16.6	.	.	.	79.5	10.5	.	.	.	87.69	29.62	.	.	.	341	1
158	Diawara (2023)	Côte d’Ivoire		5	45	.	.	.	7.5	.	.	412	.	.	.	Peulh	Y	34.7	.	4	1	Not reported	5	140	90	IDF	3	126 mg/dl	1	.	.	.	.	.	.	.	.	.	.	.	.	.	.	.	.	1
196	Pengpid (3) (2023)- T1, 2007	Cabo Verde		5	38.7	.	10.6	.	7.5	.	.	1760	35	.	35	.	.	37.7	.	4	1	WHO STEPS surveillance	1	140	90	WHO STEPS surveillance	1	7.0mmol/L	1	.	.	.	.	.	.	.	.	.	.	.	.	.	.	.	.	2
268	Rodrigues	Cabo Verde	2021		32.6		8.3		7.5			599		44	18-90			45.2				ESC				(Portuguese Diabetes Association) Impaired fasting glucose		126mg/dL																		2
184	Malindisa (2022)	Tanzania		2	34.3	.	29.8	.	7.8	.	.	245	21	.	21	.	.	39.6	.	4	1	JNC	3	140	90	WHO	1	11mmol/L RBG	2	.	.	.	.	.	.	.	.	.	.	.	.	.	.	.	.	1
19	Arrugu (2017)	Nigeria	-	5	44.6	.	.	.	8	2	2	462	38.5	40.5	40.5	Not reported	Not reported	50	100	1	1		5	140	90	WHO/IDF fasting blood glucose	1		3			.	.	.	.	.	.	.	.				.			1
235	Atrese	Ethiopia	2022		9.3				8.1			627		37.2				43.5								Impaired fasting glucose		126mg/dL																		2
203	Russell (2023)	Sierra Leone		5	35.3	.	.	.	8.3	.	.	2394	.	41.9	41.9	.	.	47.8	.	4	1	JNC 8	3	140	90	ADA	2	7.0 mmol/L	1	127.8	23.3	.	.	.	85.7	11.3	.	.	.	.	.	.	.	.	.	1
11	Ali (2019) - Comoros	Comoros	2017	2	39.4	.	.	.	8.5	2	2	902	.	39.5	39.5	Not reported	.	40.1	.	4	1	ESH/ESC	4	140	90	Capillary whole blood glucose	4	1.26g/L	1	130.3	21.8	.	.	.	72.1	20	.	.	.	1.01	g/l	0.439	.		5.26	1
20	Asemu (2021)	Ethiopia	2018	2	29.2	.	.	.	8.5	1	2	3560	32	.	32	Not reported	Not reported	42.7	.	4	1	JNC7	3	140	90	Fasting plasma gluocse	4	110mg/dL	2	125.03		.	124.4	125.6	79.6	79.8	80	.	.				.			1
103	Odili (2021)	Nigeria		5	28.3	.	.	.	8.6	1	2	933	.	43.4	43.4	Not reported		48.7	.	4	1	ESC/ESH	4	140	90	Random plasma glucose mg/dL	4	<11.1 mmol/L	2	154.9	20.3				93.1	13.5				119.5		31.3				1
38	Chiwange (2016)	Uganda	-	2	.	.	.	.	9.1		1	497	.	36.8	36.8	Not reported	Not reported	38.6	40.2	3	.					IDF	3	126 mg/DL	1			.			.	.		.	.				.			2
119	Pedro (2018)	Angola		1	18	.	4	.	9.2	2	2	3515	.	32.5	32.5	not	y	37	.	4	1	NOT PROVIDED	5	≥140 m	≥90 mm Hg o		4		3																	1
253	Marfowaa_2	South Africa	2007						9.2		Yes	4227		60.3				42.6	33.4																											2
34	Bushara (2015)	Sudan	2013	3	38.2	.	.	.	9.4	2	2	1099	.	39.6	39.6	Ja'alin tribes	y	41.9	100	1	1	Seventh Report of theJoint International Committee on Prevention, Detection, andTreatment of high BP were used to classify BP	3	140	90	Not reported	4	126 mg/DL	1			.	.	.	.	.	.	.	.				.			2
278	Zegeye	Ethiopia	2022						9.4			521		39.7		Bench	Y	60.8								Impaired fasting glucose		126mg/dL																		1
70	Hill (2020)	South Africa	2017/2018	4	.	.	.	.	10	1	1	315	.	51.8	51.8	54% (black)		19.9	.	4	.						4		3																	1
204	Sewpaul (2021)	South Africa		4	33.9	2.6	.	.	10.02	.	.	3832	.	40.8	40.8	Black Africans	Y	35.5	35.4	3	1	National Center for Health Statistics, Centers for Disease Control and Prevention, Analytic and reporting guidelines	5	140	90	ADA	2	0.065	4	.	.	.	.	.	.	.	.	.	.	.	.	.	.	.	.	2
30	Bantie (2019)	Ethiopia	2018	2	.	.	.	.	10.2		2	607	.	35.2	35.2	Amhara	Y	30	0	2	.					Not reported	4	126 mg/DL	1			.	.	.	.	.	.	.	.				.			1
151	Ajayi (2023)	Nigeria		5	0.367	.	.	.	10.7	.	.	2708	.	48.1	48.1	Yoruba	Y	34.2	.	4	1	JNC 7	3	140	90	IDF	3	200mg/Dl	3	.	.	.	.	.	.	.	.	.	.	.	.	.	.	.	.	2
272	Traore	Burkina Faso	2020		31.4				10.7			1200		34.2				47.7								Fasting capillary glucose		>6.1mmol/L																		1
256	Mokhele	South Africa	2020-2021		23.2				11.1	Yes	Yes	13616						49.9				Self reported																								2
201	Renta (2022)- Urban	South Africa		4	44.5	3.8	.	.	11.3	.	1	2810	.	59.9	59.9	.	.	41.74		2	1	WHO SAGE	1	140	90	N/A	4	.	3	144.2	26.7	.	.	.	94.7	18	.	.	.	.	.	.	.	.	.	2
174	Kamerman (2022)	South Africa		4	37.1	.	.	.	11.4	.	.	10366	.	.	.	.	.	40.7	.	4	1	2014 South African hypertension practice guideline	5	140	90	ADA	2	6.5% HbA1c	4	.	.	.	.	.	.	.	.	.	.	.	.	.	.	.	.	3
142	Wondemagegn (2017)	Ethiopia		2	.	.	.	.	11.5		2	722	.	49	49	Not reported	Not reported	59	60.8	3	.					WHO recommendations	1	fasting glucose levels >126 mg/dL	1											Not reported?						1
188	Ngwa (2022)	South Africa		4	23.1	.	.	.	11.5	.	.	676	42	.	.	.	.	34.2	.	4	1	ESC/ESH	4	140	90	WHO	1	7.0mmol/L	1	.	.	.	.	.	.	.	.	.	.	.	.	.	.	.	.	1
85	Lemogoum (2018)	Cameroon		1	37.8	.	.	.	12	1	2	889	.	39	39	Fulani ethnic group (Fulbe).	Yes	58.5	48.1	3	1	2013 ESH/ESC hypertension guidelines for the Management of Arterial Hypertension	4	≥140 mmHg	≥90 mmHg	Definition and diagnosis of diabetes mellitus and intermediate hyperglycemia: report of a WHO/IDF. Consultation. http:// www.idf.org/webdata/docs/WHO_IDF_definition_diagnosis_of_diabetes.pdf	4	DM - fasting capillary blood glucose at least 1.26 g/l (≥7.0 mm/l) and/or being on glucose-lowering medication(s)	1	Rural: Female - 140 (SD ±31); Male - 137 (SD ±30); Urban: Female - 142(SD ±29); Male - 141 (SD ±27);					Rural: Female - 82 (SD ±14); Male - 80 (SD ±11); Urban: Female - 85 (SD ±17); Male - 81 (SD ±15);					Rural: Female - 100 (SD ±30); Male - 93 (SD ±19); Urban: Female - 108 (SD ±100); Male - 100 (SD ±43);						1
245	Green	South Africa	2014-2015						12.1			3411	65					46.3	100							Impaired fasting glucose		126mg/dL																		2
71	Hird (2016)	South Africa	2013/2014	4	.	.	.	.	12.9		1	1190	.	39.7	39.7	N	Zulu/Xhosa	28.5	.	4	.	WHO		N/A			4		3	N/A										FPG - 5.1 (4.9–5.2), 2HPP -6.1 (5.9–6.4)%, HbA1c -5.7 (5.6–5.8)						1
183	Madela (2023)	South Africa		4	44.4	.	.	.	13.9	.	.	7303	.	.	.	.	.	27.6	.	4	1	KwaZulu-Natal Department of Health Adult Primary Care (APC) guidelines for diagnosing hypertension and diabetes	5	140	90	KwaZulu-Natal Department of Health Adult Primary Care (APC) guidelines for diagnosing hypertension and diabetes	4	11.0 mmol/L RBG	2	.	.	.	.	.	.	.	.	.	.	.	.	.	.	.	.	2
13	Angaw (2015)	Ethiopia	2014	2	27.3	.	.	.	14	2	1	629	.	39	39	Not reported	.	44.4	0	2	1		5	140	90		4		3	130	13.9	.	.	.	81.4	10.5	.	.	.	.		.	.		.	1
24	Ayele (2020)	Ethiopia	2017	2	.	.	.	.	14.9		2	822	.	40.4	40.4	Not reported	Not reported	32.8	.	4	1			140	90	IDA Fasting plasma glucose/random plasma glucose	3	125mg/dL / 200mg/dl	1			.	.	.	.	.	.	.	.				.			1
195	Pengpid (2) (2022)	Republic of Congo		1	69.8	.	23.2	.	15.2	1	.	1373	.	.	.	Mandia or Ngbaka Bantou	Y	49.9	.	4	1	WHO STEPS surveillance	1	140	90	WHO STEPS surveillance	1	7.0mmol/L	1	148.5	18.5	.	.	.	6.2	11.2	.	.	.	.	.	.	.	.	.	2
189	Ntaganda (2022)	Rwanda		2	21.2	.	.	.	16.6	.	.	4284	.	46	46	.	.	43.6	100	1	1	ACC/AHA	2	140	90	ADA	2	100 mg/dL blood glucose	3	127	18	.	.	.	76	11	.	.	.	101	22	.	.	.	.	2
53	Eltom (2018)	Sudan	2015	3	.	.	.	.	18.7		1	5242	.	43.2	43.2		Y	39.2	.	4	.						4		3																	1
35	Bushara (2016)	Sudan	2015	3	35.7	.	.	.	19.1	2	2	954	.	39.5	39.5	Galeen tribe	Y	45.7	0	2	1	Seventh Report of theJoint International Committee on Prevention, Detection, andTreatment of high BP were used to classify BP	3	140	90	Not reported	4	126 mg/DL	1			.	.	.	.	.	.	.	.				.			1
52	Elmadhoun (2016)	Sudan	2015	3	.	.	.	.	19.1		2	954		39.5	39.5	Ja'alin tribes	y	45.7	0	2	.					Not reported	4	126 mg/DL	1																	2
42	Davids (2019)	South Africa	2014/2016	4	24.8	.	.	.	19.6	1	1	1969		49.6	49.6	Not reported	y	24.4	.	4	1	WHO	1	140	90	WHO	1	≥11.1 mmol	2	136					85											1
166	Grundlingh (2022)	South Africa		4	.	.	.	.	21.9	.	.	6442	.	.	.	.	.	37.9	.	4	.	N/A	5	.	.	ADA	2	6.5% HbA1c	4	.	.	.	.	.	.	.	.	.	.	.	.	.	.	.	.	2
32	Bello-Ovosi (2018)	Nigeria	2016	5	55.9	.	.	.	23.3	2	2	181	.	51.9	51.9	Hausa/Fulani	Y	12.2	0	2	1	JNC VI	3	140	90	ADA	2	≥11.1 mmol	2	142.4	30.5	.	.	.	90.7	16.7	.	.	.	7		4.1	.			3
241	Elyas	Sudan	2023		44.7				23.9			374						29.1																												3
160	Elias (2023)	Ethiopia		2	14.8	.	.	.	24.4	.	1	759	.	38.85	38.85	Bench	Y	65.3	.	4	1	WHO	1	140	90	N/A	4	.	3	119.97	17.4	.	.	.	80.48	11.74	.	.	.	.	.	.	.	.	.	1
121	Ploth (2018)	Tanzania		2	38	.	.	.	25.7	1	1	739	.	35	35	rural		.	.	4	1		5	≥140 m	≥90 mm Hg o		4		3																	1
257	Musa	Sudan	2022		59.2				28.8	Yes	Yes	250	43		30-55			47.6						140	90	IDF		HbA1c >6.5%																		1
277	Yustus	Tanzania	2020						63.9		Yes	107		31				40.2																												1

## Sheet: CVD
nstudy	study	country	year	region	htnpercent	strokepercent	hypercholpercent	cvpercent	diabpercent	htn_selfrep	t2d_selfrep	nparticipants	med_age_yrs	mean_age_yrs	ages	Primary ethnicity	Multi-ethnic (Y/N)	malepercent	%rural	loc_setting	htn_defn	Hypertension guideline/cut-off	htn_guide	Systolic mmHg	Diastolic mmHg	Diabetes guidelines	diab_guide	Diabetes cut off	diab_defn	meanSBP	SD	SE	Lower CI	Upper CI	meanDBP	SD	SE	Lower CI	Upper CI	Mean Blood glucose	glucose units	SD	SE	Lower CI	Upper CI	rob
232	Abdikarim	Somaliland	2020		4.84			0.7	4.5			18930			<15->64			43.02	30.5																											2
148	Agongo (2022)	Ghana		5	21.7	0.76	.	1.58	.	.	.	1839	.	51	51	.	.	46	.	4	1	JNC 7	3	140	90	N/A		N/A		.	.	.	.	.	.	.	.	.	.	.	.	.	.	.	.	1
227	Teshome (2022)	Ethiopia		2	0.185	0.42	.	3.7	0.3	.	1	1177	41	.	41	.	.	45.6	.	4	1	Ethiopian primary health care clinical guidelines	5	140	90	N/A	4	.	3	117.15	17.6	.	.	.	72.07	11.18	.	.	.	.	.	.	.	.	.	1
248	Inyangetuk	Mauritius	2021		35.1			3.9				3622				Indo-Mauritian	Y	46.4	63					140	90																					1
91	Matsuzaki (2020)	Mozambique		2	15.9	.	.	7	.	1		4101	.	36.7	36.7			40.1	72.5	3	1		5	≥140 mmHg	≥90 mmHg					121.3			120.2	122.4	76.0			75.2	76.8							2
276	Yousuf	Somalia	2020					7.1				5062						63.4	27					140	90																					1
240	Christian	Cabo Verde	2020		51.7			10.2	6.05			4563		41.39				40.4						140	90	Impaired fasting glucose		126mg/dL																		1
6	Ahaneku (2015)	Nigeria	2011	5	43.2	.	.	25.3	.	2		257	.	55.14	55.14	.	.	29.6	100	1	1		5	140	90					.	.	.	.	.	.	.	.	.	.	.		.	.	.	.	2

## Sheet: HChol
nstudy	study	country	year	region	htnpercent	strokepercent	hypercholpercent	cvpercent	diabpercent	htn_selfrep	t2d_selfrep	nparticipants	med_age_yrs	mean_age_yrs	ages	Primary ethnicity	Multi-ethnic (Y/N)	malepercent	%rural	loc_setting	htn_defn	Hypertension guideline/cut-off	htn_guide	Systolic mmHg	Diastolic mmHg	Diabetes guidelines	diab_guide	Diabetes cut off	diab_defn	meanSBP	SD	SE	Lower CI	Upper CI	meanDBP	SD	SE	Lower CI	Upper CI	Mean Blood glucose	glucose units	SD	SE	Lower CI	Upper CI	rob
119	Pedro (2018)	Angola		1	18	.	4	.	9.2	2	2	3515	.	32.5	32.5	not	y	37	.	4	1	NOT PROVIDED	5	≥140 m	≥90 mm Hg o		4		3																	1
61	Gebreyes (2018)	Ethiopia	2015	2	15.8	.	5.2	.	3.2	2	2	9788	.	.	.	Not reported	Not reported	40.6	88.5	3	1		5	140	90		4	FBG ≥ 7.0mmol/l	1																	1
268	Rodrigues	Cabo Verde	2021		32.6		8.3		7.5			599		44	18-90			45.2				ESC				(Portuguese Diabetes Association) Impaired fasting glucose		126mg/dL																		2
196	Pengpid (3) (2023)- T1, 2007	Cabo Verde		5	38.7	.	10.6	.	7.5	.	.	1760	35	.	35	.	.	37.7	.	4	1	WHO STEPS surveillance	1	140	90	WHO STEPS surveillance	1	7.0mmol/L	1	.	.	.	.	.	.	.	.	.	.	.	.	.	.	.	.	2
194	Pengpid (1) (2022)	Sudan		3	0.262	1.2	11	.	6	.	.	7226	37	.	37	.	.	36.9	62.4	3	1	WHO	1	140	90	N/A	4	.	3	.	.	.	.	.	.	.	.	.	.	.	.	.	.	.	.	2
197	Pengpid (3) (2023)- T2, 2020	Cabo Verde		5	34.2	.	16	.	5.1	.	.	3721	38	.	38	.	.	40.4	.	4	1	WHO STEPS surveillance	1	140	90	WHO STEPS surveillance	1	7.0mmol/L	1	.	.	.	.	.	.	.	.	.	.	.	.	.	.	.	.	2
195	Pengpid (2) (2022)	Republic of Congo		1	69.8	.	23.2	.	15.2	1	.	1373	.	.	.	Mandia or Ngbaka Bantou	Y	49.9	.	4	1	WHO STEPS surveillance	1	140	90	WHO STEPS surveillance	1	7.0mmol/L	1	148.5	18.5	.	.	.	6.2	11.2	.	.	.	.	.	.	.	.	.	2
184	Malindisa (2022)	Tanzania		2	34.3	.	29.8	.	7.8	.	.	245	21	.	21	.	.	39.6	.	4	1	JNC	3	140	90	WHO	1	11mmol/L RBG	2	.	.	.	.	.	.	.	.	.	.	.	.	.	.	.	.	1

## Sheet: STR
nstudy	study	country	year	region	htnpercent	strokepercent	hypercholpercent	cvpercent	diabpercent	htn_selfrep	t2d_selfrep	nparticipants	med_age_yrs	mean_age_yrs	ages	Primary ethnicity	Multi-ethnic (Y/N)	malepercent	%rural	loc_setting	htn_defn	Hypertension guideline/cut-off	htn_guide	Systolic mmHg	Diastolic mmHg	Diabetes guidelines	diab_guide	Diabetes cut off	diab_defn	meanSBP	SD	SE	Lower CI	Upper CI	meanDBP	SD	SE	Lower CI	Upper CI	Mean Blood glucose	glucose units	SD	SE	Lower CI	Upper CI	rob
165	Gonzalez Fernandez (2023)	Lesotho		4	13.4	0.2	.	.	4.2	.	.	6061	39	.	.	.	.	47.8	47.1	3	1	Not reported	5	140	90	Not reported	4	11.1 mmol/l	2	.	.	.	.	.	.	.	.	.	.	.	.	.	.	.	.	1
227	Teshome (2022)	Ethiopia		2	0.185	0.42	.	3.7	0.3	.	1	1177	41	.	41	.	.	45.6	.	4	1	Ethiopian primary health care clinical guidelines	5	140	90	N/A	4	.	3	117.15	17.6	.	.	.	72.07	11.18	.	.	.	.	.	.	.	.	.	1
225	Tannor (1) (2022)	Ghana		5	30.2	0.53	.	.	1.86	.	1	5054	.	39.4	39.4	.	.	50.6	.	4	1	Not reported	5	140	90	.	4	.	3	127.6	18.4	.	.	.	80.8	12.2	.	.	.	.	.	.	.	.	.	1
148	Agongo (2022)	Ghana		5	21.7	0.76	.	1.58	.	.	.	1839	.	51	51	.	.	46	.	4	1	JNC 7	3	140	90	N/A		N/A		.	.	.	.	.	.	.	.	.	.	.	.	.	.	.	.	1
202	Roomaney (2022)	South Africa		4	27.8	0.8	.	.	2.9	.	1	27042	33	.	.	.	.	43.1	.	4	1	Not reported	5	140	90	N/A	4	.	3	.	.	.	.	.	.	.	.	.	.	.	.	.	.	.	.	2
237	Buila	Repubic of Congo	2021		14	0.8			1.6			20913		35.1				70.4						140	90																					1
226	Tannor (2) (2022)	Ghana		5	27.3	1	.	.	2.9	.	1	3080	.	39.8	39.8	.	.	40.4	.	4	1	ISH	5	140	90	.	4	.	3	123.9	20	.	.	.	77.1	12.4	.	.	.	.	.	.	.	.	.	2
194	Pengpid (1) (2022)	Sudan		3	0.262	1.2	11	.	6	.	.	7226	37	.	37	.	.	36.9	62.4	3	1	WHO	1	140	90	N/A	4	.	3	.	.	.	.	.	.	.	.	.	.	.	.	.	.	.	.	2
198	Renta (2022)- Rural	Ghana		5	27.2	1.6	.	.	1.9	.	1	3290	.	60.5	60.5	.	.	54.17		1	1	WHO SAGE	1	140	90	N/A	4	.	3	132.1	25.3	.	.	.	95.8	18.6	.	.	.	.	.	.	.	.	.	2
92	Mbouemboue (2019)	Cameroon		1	46.94	1.69	.	.	5.59	2	1	948	.	38.82	38.82		yes. The Foulbes, the Haoussas, the Gbaya, the Tikar, the Mboum, and the Dii	48.95	.	4	1	The Seventh Report of the Joint National Committee on Prevention, Detection, Evaluation, and Treatment of High Blood Pressur	3	>140 mmHg	>90 mmHg	American Diabetes Association. Classification and Diagnosis of Diabetes. Diab Care. (2017) 40(Suppl 1):S11–24. doi: 10.2337/dc17-S005	2	fasting blood glucose >1.26 g/L	1																	1
238	Bulamba	Uganda	2021-2022		15.7	1.7			4			604	46					36.4	34.1																											2
156	Dai (2022)	Ghana		5	53.72	2.1	.	.	3.88	.	1	3997	.	64	64	.	.	46.84	59.49	3	2	Not reported	5	130	80	Not reported	4	.	3	.	.	.	.	.	.	.	.	.	.	.	.	.	.	.	.	3
204	Sewpaul (2021)	South Africa		4	33.9	2.6	.	.	10.02	.	.	3832	.	40.8	40.8	Black Africans	Y	35.5	35.4	3	1	National Center for Health Statistics, Centers for Disease Control and Prevention, Analytic and reporting guidelines	5	140	90	ADA	2	0.065	4	.	.	.	.	.	.	.	.	.	.	.	.	.	.	.	.	2
200	Renta (2022)- Rural	South Africa		4	45.3	2.9	.	.	4.8	.	1	1411	.	60.9	60.9	.	.	44.15		1	1	WHO SAGE	1	140	90	N/A	4	.	3	143.6	27.3	.	.	.	95.8	18.6	.	.	.	.	.	.	.	.	.	2
199	Renta (2022)- Urban	Ghana		5	33.2	3.5	.	.	5.7	.	1	2281	.	59.7	59.7	.	.	45.46		2	1	WHO SAGE	1	140	90	N/A	4	.	3	137.4	24.4	.	.	.	90.3	16.5	.	.	.	.	.	.	.	.	.	2
201	Renta (2022)- Urban	South Africa		4	44.5	3.8	.	.	11.3	.	1	2810	.	59.9	59.9	.	.	41.74		2	1	WHO SAGE	1	140	90	N/A	4	.	3	144.2	26.7	.	.	.	94.7	18	.	.	.	.	.	.	.	.	.	2
274	Wasnyo	Cameroon	-		41.8	7.5						411	28			Fang-Beti	Y	41.8						140	90																					2
